# Supplementary material for: In Vivo CRISPR Screening Identifies the Glutamate Receptor GRIA2 as Promoting Peritoneal Metastasis of Gastric Cancer via Calcium‐Dependent β‐Catenin Activation
Source: Adv Sci (Weinh). 2026 Mar 10;13(28):e21746. doi: 10.1002/advs.202521746 (PMC13185854; doi:10.1002/advs.202521746)
Supplement: Supplementary file 3 — Supporting File 3: advs74711‐sup‐0003‐TableS2.xlsx. [file ADVS-13-e21746-s001.xlsx]

## Sheet: TableS6
Table S6: Complete list of differentially expressed genes (RNA-seq)
gene_name	pval	qval	fc	log2(fc)	regulation	significant
CYP1A1	0	0	45.8543	5.51899	up	yes
FN1	5.81671e-130	3.59414e-126	0.225307	-2.15003	down	yes
DAPK1	6.99634e-106	2.88202e-102	0.114801	-3.12279	down	yes
CADM1	1.76735e-105	5.46024e-102	0.157699	-2.66476	down	yes
COL12A1	3.43191e-103	8.4823e-100	0.128037	-2.96537	down	yes
PLXND1	6.769e-103	1.39419e-99	0.31685	-1.65813	down	yes
TIPARP	3.04273e-95	5.37173e-92	3.10871	1.63632	up	yes
GJA5	1.92496e-86	2.97358e-83	0.213159	-2.23	down	yes
SCD5	3.61019e-85	4.95719e-82	0.271143	-1.88287	down	yes
ENC1	3.32311e-83	4.1067e-80	0.427933	-1.22454	down	yes
CYP1B1	3.32134e-80	3.73137e-77	4.37532	2.12939	up	yes
HEG1	8.46783e-80	8.72046e-77	0.192056	-2.3804	down	yes
AMOTL2	1.78274e-77	1.6947e-74	0.458922	-1.12368	down	yes
KRT80	1.18386e-71	1.04501e-68	0.408719	-1.29082	down	yes
PSAT1	1.85625e-64	1.52931e-61	0.240629	-2.05512	down	yes
RHOBTB3	2.16894e-64	1.67523e-61	0.353393	-1.50065	down	yes
ADGRF1	2.11621e-61	1.53836e-58	3.74899	1.9065	up	yes
SOX9	1.13102e-59	7.35641e-57	0.480919	-1.05613	down	yes
KRT17	7.59279e-59	4.69158e-56	2.85586	1.51393	up	yes
NOTCH1	1.24348e-58	7.3176e-56	0.442321	-1.17683	down	yes
S100A6	1.58005e-58	8.87555e-56	2.36085	1.2393	up	yes
GPRC5B	2.92749e-58	1.57295e-55	0.222543	-2.16784	down	yes
TMEM200A	3.47627e-58	1.78999e-55	0.271152	-1.88283	down	yes
TNFRSF21	1.45075e-50	6.18221e-48	0.419079	-1.25471	down	yes
TGFBR1	7.7067e-45	3.07224e-42	0.386096	-1.37297	down	yes
SLCO3A1	9.05868e-43	3.10964e-40	0.218664	-2.19321	down	yes
GRHL3	4.71574e-41	1.49428e-38	0.280597	-1.83343	down	yes
ZNF704	1.79311e-40	5.53981e-38	0.47924	-1.06118	down	yes
FTL	6.70772e-40	2.0218e-37	2.4067	1.26706	up	yes
DDAH1	6.85859e-38	1.92633e-35	0.499843	-1.00045	down	yes
LBH	5.32104e-35	1.36995e-32	0.429319	-1.21988	down	yes
PALLD	1.93566e-34	4.69038e-32	0.30419	-1.71696	down	yes
LIMCH1	3.4114e-34	8.10733e-32	0.413572	-1.27379	down	yes
IL17RD	4.37179e-33	1.01937e-30	0.411921	-1.27956	down	yes
PTPRS	4.0376e-32	8.7538e-30	0.453813	-1.13983	down	yes
DHRS2	4.49127e-31	8.81002e-29	2.14588	1.10157	up	yes
TMEM132A	6.57179e-31	1.24945e-28	0.468958	-1.09247	down	yes
SPRR3	4.61678e-30	8.26872e-28	2.05581	1.0397	up	yes
RASSF2	2.29872e-29	4.05822e-27	0.358919	-1.47827	down	yes
SPRR1B	2.01754e-28	3.41545e-26	3.90527	1.96542	up	yes
ANXA6	3.12062e-28	5.21143e-26	0.393291	-1.34633	down	yes
MSI1	3.78974e-28	6.16232e-26	0.238862	-2.06575	down	yes
EFHD1	6.00913e-28	9.64427e-26	0.471187	-1.08563	down	yes
HSPG2	1.20541e-27	1.90981e-25	0.439958	-1.18456	down	yes
CLK1	2.10579e-27	3.21276e-25	2.118	1.0827	up	yes
CPVL	2.28213e-27	3.43933e-25	0.126536	-2.98238	down	yes
E2F2	3.15425e-27	4.64051e-25	0.406742	-1.29781	down	yes
FAM83A	4.42529e-27	6.43385e-25	4.18961	2.06682	up	yes
ENSG00000273760	3.85078e-26	5.22944e-24	0.125779	-2.99104	down	yes
ISG15	4.2532e-26	5.65173e-24	2.229	1.15639	up	yes
NEDD9	4.94746e-26	6.4633e-24	0.475581	-1.07224	down	yes
NFIX	4.96855e-26	6.4633e-24	0.388696	-1.36329	down	yes
PTPRM	7.35187e-26	9.27085e-24	0.351369	-1.50894	down	yes
COL17A1	1.23916e-25	1.53135e-23	0.47826	-1.06413	down	yes
IER3	1.46684e-25	1.79477e-23	2.20014	1.13759	up	yes
LOXL4	2.42855e-25	2.85829e-23	0.273943	-1.86805	down	yes
SLC9A2	2.71077e-25	3.16035e-23	0.459073	-1.12321	down	yes
CYP1A2	3.57152e-25	4.08675e-23	3.46267	1.79189	up	yes
PRRT4	4.17628e-25	4.69186e-23	0.21741	-2.20151	down	yes
MT-TK	1.00599e-24	1.10018e-22	4.26777	2.09348	up	yes
RAB3B	1.09964e-24	1.19204e-22	0.448489	-1.15685	down	yes
TH	1.18172e-24	1.25982e-22	3.02494	1.59691	up	yes
IGFBP4	1.18254e-24	1.25982e-22	0.444009	-1.17134	down	yes
WNK2	2.59285e-23	2.4648e-21	0.49497	-1.01459	down	yes
PRDM16	5.31984e-23	4.90617e-21	0.407803	-1.29406	down	yes
B4GALNT1	7.51642e-23	6.88059e-21	0.45741	-1.12844	down	yes
NAV2	1.25316e-22	1.12221e-20	0.476645	-1.06901	down	yes
CKAP4	4.4607e-22	3.82815e-20	0.495535	-1.01294	down	yes
EDNRB	6.27104e-22	5.30805e-20	0.179958	-2.47427	down	yes
ANKRD1	6.76449e-22	5.68677e-20	0.194317	-2.36352	down	yes
AMOT	1.11981e-21	9.16464e-20	0.298487	-1.74426	down	yes
TCP11L1	1.22113e-21	9.92813e-20	0.437919	-1.19126	down	yes
MYBL1	2.70324e-21	2.15527e-19	0.379317	-1.39853	down	yes
JPH2	4.54174e-21	3.48614e-19	0.33389	-1.58256	down	yes
PSG5	7.16104e-21	5.42921e-19	0.158352	-2.65879	down	yes
PRICKLE1	1.91895e-20	1.40322e-18	0.269855	-1.88974	down	yes
NANOS1	3.45005e-20	2.45033e-18	0.385592	-1.37485	down	yes
LINC00294	4.64739e-20	3.25858e-18	0.446451	-1.16343	down	yes
C12orf75	6.8907e-20	4.70471e-18	0.457858	-1.12703	down	yes
CLDN1	7.06921e-20	4.80007e-18	0.389343	-1.36089	down	yes
SYCP2	4.36866e-19	2.75448e-17	0.327139	-1.61203	down	yes
JAG2	6.65475e-19	4.07126e-17	0.490441	-1.02785	down	yes
RAB15	6.71573e-19	4.08833e-17	0.44976	-1.15277	down	yes
B4GALNT4	7.24381e-19	4.36678e-17	0.44415	-1.17088	down	yes
PRSS12	1.37114e-17	7.30371e-16	0.311788	-1.68136	down	yes
LMX1B	1.53332e-17	8.09775e-16	0.474673	-1.075	down	yes
ENTREP2	1.99432e-17	1.03121e-15	0.358971	-1.47806	down	yes
IRS1	2.62635e-17	1.33566e-15	0.457509	-1.12813	down	yes
SOX4	2.82318e-17	1.41824e-15	0.420601	-1.24947	down	yes
TMPRSS3	2.84757e-17	1.42471e-15	0.329248	-1.60275	down	yes
ADGRL1	4.27777e-17	2.11459e-15	0.499434	-1.00163	down	yes
FGFR2	5.73301e-17	2.77837e-15	0.370926	-1.4308	down	yes
NEO1	4.63783e-16	2.03966e-14	0.497939	-1.00596	down	yes
PMEPA1	4.72597e-16	2.07105e-14	0.301366	-1.73041	down	yes
KCNK5	7.90328e-16	3.36789e-14	0.150463	-2.73252	down	yes
MOB3B	1.22916e-15	5.09731e-14	0.424932	-1.2347	down	yes
JPH3	4.01635e-15	1.59083e-13	0.380284	-1.39485	down	yes
SYTL4	4.15911e-15	1.64212e-13	0.429281	-1.22001	down	yes
SLC26A9	4.57436e-15	1.78328e-13	0.242	-2.04692	down	yes
CXCL8	8.06606e-15	3.01545e-13	2.61709	1.38796	up	yes
P3H3	9.05598e-15	3.34071e-13	0.375242	-1.41411	down	yes
RFLNB	1.95504e-14	6.86375e-13	0.393132	-1.34691	down	yes
RAP1GAP2	7.31977e-14	2.37422e-12	0.499269	-1.00211	down	yes
NR2F1	7.62741e-14	2.46753e-12	0.445134	-1.16769	down	yes
MYCN	8.3759e-14	2.69556e-12	0.396758	-1.33367	down	yes
TMEM40	1.54656e-13	4.91322e-12	2.00465	1.00335	up	yes
ACSM3	1.55998e-13	4.94315e-12	0.296412	-1.75432	down	yes
NLGN2	2.10251e-13	6.49571e-12	0.484855	-1.04438	down	yes
ENSG00000279806	3.65342e-13	1.09585e-11	0.364363	-1.45655	down	yes
ENSG00000260342	4.15701e-13	1.23195e-11	0.104445	-3.25918	down	yes
IFI44	5.16751e-13	1.51687e-11	2.92737	1.54961	up	yes
CELSR2	7.64322e-13	2.20175e-11	0.499153	-1.00245	down	yes
H2BC21	1.26203e-12	3.50475e-11	2.81204	1.49162	up	yes
PIGCP1	2.41151e-12	6.39516e-11	0.338518	-1.5627	down	yes
ENSG00000250899	2.70352e-12	7.12369e-11	0.448922	-1.15546	down	yes
VTCN1	2.90414e-12	7.5876e-11	0.337765	-1.56591	down	yes
CD68	3.00564e-12	7.80084e-11	4.00588	2.00212	up	yes
FBXO32	3.01033e-12	7.80084e-11	2.13907	1.09698	up	yes
CYB5R2	3.03057e-12	7.81875e-11	0.448993	-1.15523	down	yes
EFNA5	4.21353e-12	1.05481e-10	0.325293	-1.62019	down	yes
ASAP3	4.53858e-12	1.12853e-10	0.499556	-1.00128	down	yes
DDIT3	5.1213e-12	1.26325e-10	2.25006	1.16996	up	yes
MAMDC4	5.59937e-12	1.36483e-10	0.483746	-1.04768	down	yes
THBS1	8.43629e-12	2.02832e-10	0.176322	-2.50372	down	yes
EVA1A	8.81799e-12	2.10779e-10	0.362215	-1.46508	down	yes
LOXL2	1.98103e-11	4.46744e-10	0.307523	-1.70124	down	yes
KRT81	2.37498e-11	5.25046e-10	0.229911	-2.12085	down	yes
ESAM	2.39962e-11	5.286e-10	0.347801	-1.52366	down	yes
ITIH5	4.13609e-11	8.75236e-10	0.423348	-1.24008	down	yes
ENSG00000233379	6.87856e-11	1.40042e-09	0.160216	-2.64191	down	yes
GTF2H2B	8.41965e-11	1.68639e-09	4.82646e-05	-14.3387	down	yes
MAML2	1.1116e-10	2.16674e-09	0.379261	-1.39874	down	yes
ANXA8	1.20789e-10	2.34334e-09	0.44376	-1.17215	down	yes
COL13A1	1.56656e-10	2.94565e-09	0.33384	-1.58277	down	yes
LY6G5B	1.58339e-10	2.96477e-09	0.483664	-1.04792	down	yes
PKD1P6	1.93352e-10	3.55009e-09	0.372604	-1.42429	down	yes
BLOC1S5-TXNDC5	2.25254e-10	4.07568e-09	4.22202e-05	-14.5317	down	yes
GPR161	2.53105e-10	4.54633e-09	0.345522	-1.53315	down	yes
SLFN12	3.88364e-10	6.8465e-09	0.440143	-1.18396	down	yes
CYSRT1	7.87984e-10	1.33579e-08	2.63318	1.39681	up	yes
SPRY1	8.58794e-10	1.44198e-08	0.474262	-1.07624	down	yes
PEDS1-UBE2V1	9.38488e-10	1.5694e-08	0.000103774	-13.2343	down	yes
F2R	1.00853e-09	1.67519e-08	0.458495	-1.12502	down	yes
IGDCC4	1.12687e-09	1.84326e-08	0.483638	-1.048	down	yes
OVCH2	1.31474e-09	2.11008e-08	0.373556	-1.4206	down	yes
C15orf62	1.33241e-09	2.13013e-08	2.2046	1.14051	up	yes
ATP11C	1.96952e-09	3.0123e-08	0.418409	-1.25702	down	yes
ENSG00000276850	2.00083e-09	3.0564e-08	0.240389	-2.05656	down	yes
NOG	2.27465e-09	3.46184e-08	0.410182	-1.28566	down	yes
SLC41A2	2.3327e-09	3.53712e-08	0.37071	-1.43164	down	yes
NUPR1	3.38224e-09	4.99973e-08	0.400235	-1.32108	down	yes
H1-2	4.18047e-09	6.05225e-08	2.79079	1.48068	up	yes
INO80B-WBP1	5.49325e-09	7.73185e-08	8312.45	13.0211	up	yes
ENSG00000284776	6.14322e-09	8.588e-08	23235.8	14.5041	up	yes
CHDH	6.78553e-09	9.39032e-08	0.491448	-1.02489	down	yes
NPTXR	7.94523e-09	1.08855e-07	0.349697	-1.51582	down	yes
ENSG00000287064	8.78615e-09	1.19449e-07	2.59053	1.37325	up	yes
BOLA3	1.04261e-08	1.39293e-07	2.07523	1.05327	up	yes
GSDMC	1.07632e-08	1.43177e-07	2.52852	1.33829	up	yes
LUCAT1	1.11189e-08	1.47433e-07	2.14341	1.09991	up	yes
MTATP8P1	1.35886e-08	1.78079e-07	3.84687	1.94369	up	yes
ZNF488	1.46529e-08	1.91013e-07	0.4252	-1.23379	down	yes
INHBB	2.18041e-08	2.75235e-07	0.319059	-1.6481	down	yes
TSPAN1	2.40241e-08	3.00496e-07	2.02911	1.02084	up	yes
ENSG00000170089	2.4503e-08	3.06176e-07	22.7973	4.51079	up	yes
PSORS1C3	3.04186e-08	3.74043e-07	0.416964	-1.26201	down	yes
WNT6	3.43503e-08	4.16177e-07	0.464576	-1.10601	down	yes
OLFML3	3.97111e-08	4.76456e-07	3.48527	1.80127	up	yes
SLC7A10	6.68061e-08	7.71579e-07	0.308277	-1.6977	down	yes
NUAK2	7.69185e-08	8.79333e-07	0.465153	-1.10422	down	yes
ABCG2	8.11773e-08	9.20357e-07	0.482754	-1.05064	down	yes
GUSBP1	9.65076e-08	1.06581e-06	5544.93	12.437	up	yes
LFNG	9.72547e-08	1.0731e-06	0.327214	-1.61169	down	yes
ACP3	1.15033e-07	1.24648e-06	0.498975	-1.00296	down	yes
VGF	1.42923e-07	1.5109e-06	2.37989	1.2509	up	yes
WNT11	1.7067e-07	1.77239e-06	0.451578	-1.14695	down	yes
H2AC6	1.72452e-07	1.78789e-06	2.00759	1.00547	up	yes
SYNM	1.81291e-07	1.86388e-06	0.481181	-1.05535	down	yes
SRGN	2.00348e-07	2.03778e-06	2.23283	1.15887	up	yes
TRIM16L	2.56374e-07	2.53259e-06	2.15954	1.11072	up	yes
BTBD19	4.05866e-07	3.85823e-06	0.437683	-1.19204	down	yes
LY6D	4.7849e-07	4.45605e-06	2.18612	1.12837	up	yes
ENSG00000293293	4.87006e-07	4.52853e-06	0.365503	-1.45204	down	yes
SPINDOC	6.08875e-07	5.54903e-06	0.476331	-1.06996	down	yes
PRR15L	7.97555e-07	7.15253e-06	0.383235	-1.3837	down	yes
OLFM2	9.68562e-07	8.50106e-06	0.468554	-1.09371	down	yes
TRIM58	9.77195e-07	8.57074e-06	0.373687	-1.4201	down	yes
JMJD7	1.25772e-06	1.06897e-05	2.03984	1.02845	up	yes
MATR3	1.53401e-06	1.28177e-05	0.38547	-1.37531	down	yes
ENSG00000280195	1.85888e-06	1.52638e-05	0.392234	-1.35021	down	yes
RILP	1.89474e-06	1.55273e-05	2.11142	1.07821	up	yes
FAM25A	2.05299e-06	1.66804e-05	34.7052	5.11708	up	yes
ENSG00000254951	2.44687e-06	1.9496e-05	0.472437	-1.08181	down	yes
ENSG00000293183	2.57071e-06	2.03912e-05	3.12046	1.64176	up	yes
MGAT3	2.89279e-06	2.27263e-05	0.462777	-1.11161	down	yes
ENSG00000260121	4.34544e-06	3.28446e-05	0.480117	-1.05854	down	yes
KRT7-AS	5.02861e-06	3.73235e-05	0.313231	-1.6747	down	yes
TNNT3	5.08166e-06	3.76268e-05	2.20697	1.14207	up	yes
FSTL3	9.65509e-06	6.72787e-05	0.485897	-1.04128	down	yes
ENSG00000279970	1.93945e-05	0.000124797	0.392699	-1.34851	down	yes
ENSG00000272449	4.66833e-05	0.00027212	2.99374	1.58195	up	yes
TUSC1	5.21717e-05	0.000299321	0.436577	-1.19569	down	yes
SERPINI1	5.69922e-05	0.000324103	2.04637	1.03307	up	yes
ENSG00000290032	6.19868e-05	0.000349627	2.28796	1.19406	up	yes
GJB4	7.94663e-05	0.00043511	2.44306	1.28869	up	yes
FTLP3	8.60268e-05	0.000467305	3.60123	1.84849	up	yes
TBILA	8.92976e-05	0.000482295	0.476276	-1.07013	down	yes
ENSG00000281383	8.96972e-05	0.00048384	7.62357	2.93047	up	yes
ENSG00000280800	9.63377e-05	0.00051494	7.97677	2.9958	up	yes
ENSG00000281181	0.000101355	0.000539192	7.76039	2.95613	up	yes
ENSG00000280614	0.000103178	0.000548183	7.90419	2.98262	up	yes
TBC1D22A-DT	0.000104598	0.000554059	2.09957	1.07009	up	yes
ASB16	0.000132257	0.000681298	0.426837	-1.22824	down	yes
BST2	0.000141722	0.000724917	3.17926	1.66869	up	yes
ENSG00000287861	0.000141944	0.000725754	0.253119	-1.98211	down	yes
HECW2-AS1	0.000175519	0.000874268	0.497278	-1.00788	down	yes
CMTM1	0.000183327	0.000908036	0.271774	-1.87952	down	yes
RN7SK	0.000216221	0.00104664	3.16014	1.65999	up	yes
ENSG00000270605	0.000221481	0.00106917	2.23753	1.1619	up	yes
FGF19	0.000280267	0.00131444	3.04917	1.60842	up	yes
GSTM3	0.000281861	0.00132041	0.431869	-1.21133	down	yes
H2BC11	0.000285113	0.00133312	2.38656	1.25493	up	yes
TRNP1	0.000300539	0.00139732	0.476795	-1.06856	down	yes
ENSG00000261732	0.000362974	0.00164792	2.98279	1.57666	up	yes
ENSG00000279348	0.000383583	0.00173257	0.454729	-1.13692	down	yes
ENSG00000257681	0.000388419	0.00175057	0.30638	-1.7066	down	yes
P2RY11	0.000397468	0.0017868	0.441977	-1.17796	down	yes
AQP3	0.000415858	0.00186133	2.41536	1.27224	up	yes
ENSG00000238279	0.00044296	0.00196914	3.71188	1.89215	up	yes
CCN1	0.000476625	0.00210062	0.330541	-1.5971	down	yes
KLF2P1	0.000534257	0.00231013	0.4679	-1.09573	down	yes
COX6A1P2	0.000598762	0.00254716	2.4133	1.27101	up	yes
RPL7AP76	0.000615142	0.00260787	3.06471	1.61575	up	yes
MATR3	0.000719625	0.00298828	2.51836	1.33249	up	yes
ENSG00000279347	0.000732914	0.00303836	0.38725	-1.36866	down	yes
MEMO1P1	0.00081525	0.00332394	2.22465	1.15358	up	yes
ENSG00000272221	0.000862856	0.00348015	2.72541	1.44647	up	yes
ENSG00000282936	0.000924023	0.0036943	0.296572	-1.75355	down	yes
ENSG00000286004	0.00094596	0.00376859	0.336075	-1.57315	down	yes
HNRNPA1P33	0.000959172	0.0038114	0.129001	-2.95454	down	yes
GAST	0.0013196	0.00501311	4.92285	2.29949	up	yes
TM4SF19-DYNLT2B	0.00152238	0.00568987	19.1507	4.25932	up	yes
ENSG00000279878	0.00185996	0.00673665	0.491386	-1.02507	down	yes
HNRNPA1L2	0.00203264	0.00728942	3.55649	1.83045	up	yes
ENSG00000255026	0.0020547	0.00735359	0.26345	-1.9244	down	yes
RPL13AP25	0.00206014	0.00737094	2.01111	1.00799	up	yes
LINC01605	0.00212312	0.00755255	2.82287	1.49716	up	yes
PET100P1	0.00213175	0.00757671	2.64852	1.40519	up	yes
NRGN	0.00225354	0.00793653	0.388383	-1.36445	down	yes
IL32	0.00240239	0.00838428	0.402411	-1.31326	down	yes
ENSG00000291220	0.00251593	0.00872142	8.15633	3.02792	up	yes
HSPE1-MOB4	0.00259325	0.00895698	92456.3	16.4965	up	yes
SPRR1A	0.00266328	0.00915006	2.4222	1.27632	up	yes
ENSG00000290816	0.00267616	0.0091892	2.28502	1.19221	up	yes
ENSG00000269984	0.00292581	0.00993601	0.330744	-1.59621	down	yes
ENSG00000270157	0.00293299	0.00994947	0.495833	-1.01207	down	yes
CNIH2	0.00296935	0.0100397	0.473542	-1.07844	down	yes
RPPH1	0.00305054	0.0102497	9.24988	3.20944	up	yes
RNA5-8SN3	0.00310916	0.0104138	2.36282	1.24051	up	yes
ENSG00000273456	0.00310949	0.0104138	2.15342	1.10663	up	yes
GPX2	0.00380819	0.0123977	0.415444	-1.26727	down	yes
NPM1P39	0.00385938	0.0125478	2.56611	1.35958	up	yes
OR7E38P	0.00389123	0.0126314	2.08526	1.06023	up	yes
TEN1	0.00456675	0.0145042	2.88397	1.52805	up	yes
SBK3	0.00458572	0.0145532	2.25697	1.17439	up	yes
ENSG00000260118	0.00496701	0.0155635	0.465064	-1.1045	down	yes
ENSG00000286235	0.00546883	0.016904	0.00011458	-13.0914	down	yes
VAMP5	0.00555841	0.0171267	2.19139	1.13185	up	yes
ENSG00000272540	0.00555876	0.0171267	0.221484	-2.17473	down	yes
RNA5-8SN1	0.00593636	0.0180916	2.38181	1.25206	up	yes
RNA5-8SN2	0.0061427	0.0186149	2.14282	1.09951	up	yes
ENSG00000257379	0.00632591	0.0190905	2.29324	1.19739	up	yes
TUBB2BP1	0.0066474	0.01991	0.445724	-1.16578	down	yes
ENSG00000267745	0.00673524	0.0201194	0.474371	-1.07591	down	yes
ENSG00000267904	0.00693347	0.0206171	0.267607	-1.90181	down	yes
SRCAP	0.00702582	0.0208479	0.424837	-1.23502	down	yes
ENSG00000285702	0.00703124	0.0208524	0.258885	-1.94962	down	yes
ENSG00000093100	0.00729036	0.0215022	0.0685963	-3.86572	down	yes
IFNAR2-IL10RB	0.00754202	0.0221073	8.87333	3.14948	up	yes
ENSG00000267952	0.00763419	0.0223325	0.202653	-2.30292	down	yes
ENSG00000273055	0.00777609	0.0226537	0.388224	-1.36504	down	yes
ENSG00000274092	0.00794312	0.0230913	0.434263	-1.20336	down	yes
NBEAP6	0.00806879	0.0234236	2.31755	1.2126	up	yes
TSSK5P	0.00868117	0.0250133	0.47774	-1.0657	down	yes
ENSG00000223374	0.00873321	0.0251398	2.37507	1.24797	up	yes
FAM220A	0.00885865	0.0254017	2.27777	1.18762	up	yes
RMRP	0.00910116	0.0259511	4.16518	2.05838	up	yes
5_8S_rRNA	0.00981992	0.0277255	2.1485	1.10333	up	yes
TSKU-AS1	0.00997609	0.0280985	2.85715	1.51458	up	yes
ENSG00000286407	0.0100773	0.0283358	0.330674	-1.59652	down	yes
NPHP3-ACAD11	0.0106624	0.0296903	0.000278507	-11.81	down	yes
IGFL1	0.0108687	0.030163	2.21464	1.14707	up	yes
ENSG00000289161	0.0115463	0.0318006	0.485748	-1.04172	down	yes
ENSG00000254461	0.0118388	0.032512	0.330369	-1.59785	down	yes
ENSG00000261611	0.0122182	0.0333318	6.94654	2.79629	up	yes
NPIPB9	0.0124184	0.0337215	0.471439	-1.08486	down	yes
BRICD5	0.0125104	0.0339489	0.451753	-1.14639	down	yes
VPS33B	0.0126673	0.0342919	2.23659	1.1613	up	yes
RPL13AP7	0.0127229	0.0344199	2.96066	1.56592	up	yes
ENSG00000260927	0.0130007	0.0350256	9.10564	3.18676	up	yes
ENSG00000217825	0.0136981	0.0365067	2.32149	1.21505	up	yes
RPS7P10	0.0138266	0.0367988	2.03501	1.02504	up	yes
NPM1P6	0.0139354	0.0369954	2.09492	1.06689	up	yes
ENSG00000288829	0.0139701	0.0370716	2.0418	1.02984	up	yes
SNORD15B	0.0147221	0.0387428	0.213454	-2.22801	down	yes
SNORD3A	0.0154327	0.0403635	2.33509	1.22348	up	yes
RPS3AP5	0.0155696	0.0406958	2.27321	1.18473	up	yes
RPL23AP64	0.015948	0.0414133	0.405864	-1.30093	down	yes
FTH1P7	0.0186295	0.04709	2.74308	1.45579	up	yes
GTF2IP1	0.0189375	0.0477709	0.0517254	-4.27298	down	yes
ENSG00000290124	0.020053	0.0501041	0.233122	-2.10084	down	yes
MIR3648-1	0.0213188	0.0528502	2.06807	1.04828	up	yes
ENSG00000277437	0.0217243	0.0537046	3.02813	1.59843	up	yes
SNX22	0.0224384	0.0551939	3.0758	1.62096	up	yes
PMS2CL	0.0247726	0.0599185	0.239798	-2.06011	down	yes
ENSG00000290585	0.0247761	0.0599185	0.488695	-1.03299	down	yes
RPS18P12	0.0274851	0.0654016	2.04139	1.02956	up	yes
ENSG00000257921	0.0286843	0.0677525	3468.25	11.76	up	yes
ENSG00000273445	0.0310791	0.0722219	2.42055	1.27533	up	yes
ABALON	0.0325242	0.0751278	5.46796	2.451	up	yes
ENSG00000269376	0.0325391	0.0751342	0.484405	-1.04571	down	yes
ENSG00000288674	0.0336225	0.0772174	0.200121	-2.32106	down	yes
ENSG00000227370	0.0347855	0.0794014	0.436235	-1.19682	down	yes
KIAA0753	0.0350036	0.0797814	2.1845	1.1273	up	yes
ENSG00000229939	0.0387875	0.0868224	0.401327	-1.31715	down	yes
ENSG00000244560	0.0390145	0.0872182	0.470074	-1.08904	down	yes
ENSG00000285723	0.0410471	0.090972	2.36616	1.24255	up	yes
SCML2P2	0.0413339	0.0914764	0.439663	-1.18553	down	yes
RNU6-850P	0.0413694	0.0915386	0.178613	-2.48509	down	yes
H2AC8	0.0417033	0.0920961	2.46143	1.2995	up	yes
ENSG00000281468	0.0419038	0.0924563	2.52679	1.33731	up	yes
ENSG00000167774	0.0426353	0.0937022	4.78469	2.25843	up	yes
ENSG00000235351	0.0440674	0.0963015	0.401637	-1.31604	down	yes
TUBA1B-AS1	0.0463542	0.100429	0.184153	-2.44102	down	yes
ENTPD1	0.046815	0.101214	0.498732	-1.00366	down	yes
ENSG00000285508	0.0495911	0.105942	2.24264	1.1652	up	yes

## Sheet: Table S7
Table S7: Complete GO results
GO_ID	GO_Term	GO_Category	Rich.Factor	P.value	Sig.Sign.P	Q.value	Sig.Sign.Q	S_Down_Num	MapID_Count	ZScore
GO:0001837	epithelial to mesenchymal transition	Biological Process	0.1379	3.22826e-08	****	7.4702e-05	****	8	40	-3.79473
GO:0005788	endoplasmic reticulum lumen	Cellular Component	0.0406	4.04275e-06	****	0.00280408	**	12	157	-4.38948
GO:0001525	angiogenesis	Biological Process	0.0429	5.55788e-06	****	0.00280408	**	10	143	-4.76658
GO:0008285	negative regulation of cell population proliferation	Biological Process	0.0341	6.21254e-06	****	0.00280408	**	10	254	-2.50982
GO:0003151	outflow tract morphogenesis	Biological Process	0.1091	7.27073e-06	****	0.00280408	**	6	29	-3.15682
GO:0060412	ventricular septum morphogenesis	Biological Process	0.1351	1.49012e-05	****	0.0049259	**	5	21	-4.14614
GO:0003281	ventricular septum development	Biological Process	0.1316	1.70406e-05	****	0.00492898	**	4	24	-2.44949
GO:0030199	collagen fibril organization	Biological Process	0.0882	2.50379e-05	****	0.00540199	**	4	25	-3
GO:0007155	cell adhesion	Biological Process	0.0253	2.56793e-05	****	0.00540199	**	17	228	-8.07965
GO:0062023	collagen-containing extracellular matrix	Cellular Component	0.0326	4.15194e-05	****	0.00686256	**	12	110	-3.05108
GO:0008201	heparin binding	Molecular Function	0.0455	5.32556e-05	****	0.00770209	**	8	52	-1.94145
GO:0098609	cell-cell adhesion	Biological Process	0.0402	0.000136623	***	0.0143702	*	9	95	-4.8221
GO:0014070	response to organic cyclic compound	Biological Process	0.0519	0.000162089	***	0.0150664	*	4	78	-1.35873
GO:0090090	negative regulation of canonical Wnt signaling pathway	Biological Process	0.0493	0.000221373	***	0.0150664	*	6	77	-3.07694
GO:0030336	negative regulation of cell migration	Biological Process	0.0479	0.000262403	***	0.0173486	*	5	86	-3.88198
GO:0071560	cellular response to transforming growth factor beta stimulus	Biological Process	0.0714	0.000329478	***	0.0207893	*	5	40	-3.47851
GO:0043542	endothelial cell migration	Biological Process	0.1026	0.000332412	***	0.0207893	*	3	16	-1
GO:0030334	regulation of cell migration	Biological Process	0.0536	0.000401281	***	0.0211487	*	5	61	-3.96914
GO:0007507	heart development	Biological Process	0.0345	0.000422686	***	0.0211487	*	8	143	-3.42859
GO:0005911	cell-cell junction	Cellular Component	0.0385	0.000429554	***	0.0211487	*	7	127	-5.41287
GO:0009791	post-embryonic development	Biological Process	0.0658	0.00048261	***	0.022791	*	3	56	-2.93987
GO:0008544	epidermis development	Biological Process	0.0513	0.000506482	***	0.02344	*	3	51	-1.54031
GO:0042060	wound healing	Biological Process	0.0641	0.000543949	***	0.0246804	*	4	54	-2.44949
GO:0048705	skeletal system morphogenesis	Biological Process	0.0889	0.000578617	***	0.0252626	*	3	24	-3.26599
GO:0008584	male gonad development	Biological Process	0.0488	0.000659756	***	0.0264554	*	5	55	-2.29228
GO:0007275	multicellular organism development	Biological Process	0.061	0.000683988	***	0.0264554	*	5	23	-2.71069
GO:0007399	nervous system development	Biological Process	0.023	0.000777077	***	0.0285421	*	13	256	-4.375
GO:0001934	positive regulation of protein phosphorylation	Biological Process	0.0348	0.000830113	***	0.0300138	*	7	119	-2.29175
GO:0032956	regulation of actin cytoskeleton organization	Biological Process	0.0575	0.000895024	***	0.0313801	*	4	61	-2.68877
GO:0009986	cell surface	Cellular Component	0.0206	0.0010726	**	0.0335404	*	13	257	-4.67837
GO:0005604	basement membrane	Cellular Component	0.0543	0.00115107	**	0.034592	*	5	34	-3.77297
GO:0000987	cis-regulatory region sequence-specific DNA binding	Molecular Function	0.0543	0.00115107	**	0.034592	*	4	50	-1.69706
GO:0051496	positive regulation of stress fiber assembly	Biological Process	0.0727	0.0012395	**	0.0365704	*	4	33	-1.5667
GO:0010467	gene expression	Biological Process	0.0366	0.00129268	**	0.0369368	*	6	108	-1.9245
GO:0001894	tissue homeostasis	Biological Process	0.1154	0.00136803	**	0.0370212	*	3	17	-2.66789
GO:0070161	anchoring junction	Cellular Component	0.025	0.00145998	**	0.0370212	*	10	262	-8.15499
GO:0030282	bone mineralization	Biological Process	0.069	0.00151161	**	0.0376115	*	4	28	-3.77964
GO:0048844	artery morphogenesis	Biological Process	0.1111	0.00152943	**	0.0376499	*	3	18	-2.82843
GO:0071407	cellular response to organic cyclic compound	Biological Process	0.0678	0.00161085	**	0.0388283	*	1	38	-0.648886
GO:0009887	animal organ morphogenesis	Biological Process	0.04	0.00183722	**	0.0424785	*	4	62	-3.302
GO:0001501	skeletal system development	Biological Process	0.0397	0.00189991	**	0.0424785	*	6	60	-4.38938
GO:0050680	negative regulation of epithelial cell proliferation	Biological Process	0.0645	0.00193564	**	0.0424785	*	4	31	-2.69408
GO:0001786	phosphatidylserine binding	Molecular Function	0.0635	0.00205325	**	0.0426643	*	3	27	-1.73205
GO:0010628	positive regulation of gene expression	Biological Process	0.0226	0.00206786	**	0.0426643	*	10	246	-5.22813
GO:0070372	regulation of ERK1 and ERK2 cascade	Biological Process	0.1	0.00208343	**	0.0426643	*	3	23	-2.29366
GO:0021510	spinal cord development	Biological Process	0.1	0.00208343	**	0.0426643	*	3	17	-2.66789
GO:0071356	cellular response to tumor necrosis factor	Biological Process	0.0382	0.00231076	**	0.0461579	*	4	64	-1.25
GO:0043065	positive regulation of apoptotic process	Biological Process	0.027	0.00231388	**	0.0461579	*	8	215	-1.29579
GO:0060071	Wnt signaling pathway, planar cell polarity pathway	Biological Process	0.0938	0.00251367	**	0.0461638	*	3	23	-3.12772
GO:0005770	late endosome	Cellular Component	0.037	0.00270147	**	0.0492221	*	1	118	-0.73646
GO:0060325	face morphogenesis	Biological Process	0.0909	0.00274783	**	0.0492905	*	2	22	-0.852803
GO:0048873	homeostasis of number of cells within a tissue	Biological Process	0.0882	0.00299499	**	0.0516297	ns	3	19	-0.688247
GO:0001937	negative regulation of endothelial cell proliferation	Biological Process	0.0882	0.00299499	**	0.0516297	ns	3	16	-1.5
GO:0002040	sprouting angiogenesis	Biological Process	0.0833	0.00352927	**	0.0575121	ns	3	18	-1.41421
GO:0071300	cellular response to retinoic acid	Biological Process	0.0541	0.00368858	**	0.0577633	ns	4	36	-1.33333
GO:0030216	keratinocyte differentiation	Biological Process	0.0541	0.00368858	**	0.0577633	ns	1	44	-0.603023
GO:0008284	positive regulation of cell population proliferation	Biological Process	0.0209	0.00387854	**	0.0590457	ns	11	262	-3.45969
GO:0045165	cell fate commitment	Biological Process	0.0526	0.00405905	**	0.0605976	ns	4	25	-3.4
GO:0050679	positive regulation of epithelial cell proliferation	Biological Process	0.0526	0.00405905	**	0.0605976	ns	4	32	-2.82843
GO:0030513	positive regulation of BMP signaling pathway	Biological Process	0.0769	0.0044337	**	0.0627091	ns	3	20	-1.34164
GO:0016055	Wnt signaling pathway	Biological Process	0.0293	0.00451859	**	0.0627091	ns	6	132	-3.30748
GO:0001666	response to hypoxia	Biological Process	0.0333	0.00452677	**	0.0627091	ns	4	106	-2.7196
GO:0001701	in utero embryonic development	Biological Process	0.0288	0.00494109	**	0.0627091	ns	7	180	-2.38514
GO:0005901	caveola	Cellular Component	0.0488	0.00531952	**	0.0627091	ns	4	37	-4.43877
GO:0030295	protein kinase activator activity	Molecular Function	0.0714	0.00546641	**	0.0627091	ns	3	30	-2.19089
GO:0001657	ureteric bud development	Biological Process	0.0698	0.00583996	**	0.0627091	ns	3	20	-1.34164
GO:0001541	ovarian follicle development	Biological Process	0.0698	0.00583996	**	0.0627091	ns	2	26	-0.784465
GO:0009611	response to wounding	Biological Process	0.0471	0.00603794	**	0.0627091	ns	3	38	-2.2711
GO:0005923	bicellular tight junction	Cellular Component	0.0368	0.0062409	**	0.0627091	ns	5	81	-4.55556
GO:0097190	apoptotic signaling pathway	Biological Process	0.0465	0.00629104	**	0.0627091	ns	4	47	-0.729325
GO:0030335	positive regulation of cell migration	Biological Process	0.0275	0.00638793	**	0.0627091	ns	7	143	-3.59584
GO:0051897	positive regulation of phosphatidylinositol 3-kinase/protein kinase B signal transduction	Biological Process	0.0309	0.00647702	**	0.0627091	ns	6	91	-1.36277
GO:0007411	axon guidance	Biological Process	0.0306	0.00679865	**	0.0627091	ns	6	72	-3.77124
GO:0046427	positive regulation of receptor signaling pathway via JAK-STAT	Biological Process	0.0638	0.00748491	**	0.0627091	ns	2	16	-0.5
GO:0007173	epidermal growth factor receptor signaling pathway	Biological Process	0.0638	0.00748491	**	0.0627091	ns	2	37	-2.13719
GO:0035914	skeletal muscle cell differentiation	Biological Process	0.0625	0.00793452	**	0.0627091	ns	3	27	-2.11695
GO:0045747	positive regulation of Notch signaling pathway	Biological Process	0.0612	0.00839974	**	0.0627091	ns	3	24	-2.85774
GO:0019838	growth factor binding	Molecular Function	0.0588	0.00937742	**	0.0678105	ns	3	19	-3.44124
GO:0030512	negative regulation of transforming growth factor beta receptor signaling pathway	Biological Process	0.0412	0.00955075	**	0.0688487	ns	4	63	-2.64575
GO:0030217	T cell differentiation	Biological Process	0.0577	0.0098901	**	0.0710736	ns	3	30	-2.55604
GO:0035329	hippo signaling	Biological Process	0.1111	0.0100831	*	0.0713524	ns	2	16	-3
GO:0045668	negative regulation of osteoblast differentiation	Biological Process	0.0566	0.0104188	*	0.0735034	ns	3	30	-4.74693
GO:0007417	central nervous system development	Biological Process	0.0323	0.0106491	*	0.0749	ns	4	67	-3.05424
GO:0010718	positive regulation of epithelial to mesenchymal transition	Biological Process	0.0556	0.0109636	*	0.0764175	ns	3	34	-2.74398
GO:0070830	bicellular tight junction assembly	Biological Process	0.0556	0.0109636	*	0.0764175	ns	3	28	-3.02372
GO:0016525	negative regulation of angiogenesis	Biological Process	0.0396	0.010964	*	0.0764175	ns	4	42	-2.16025
GO:2000737	negative regulation of stem cell differentiation	Biological Process	0.1053	0.0112066	*	0.0771791	ns	2	15	-3.35659
GO:0071347	cellular response to interleukin-1	Biological Process	0.0392	0.0113372	*	0.0778463	ns	3	30	-1.09545
GO:0060173	limb development	Biological Process	0.0545	0.0115246	*	0.0788993	ns	3	35	-1.52128
GO:0071944	cell periphery	Cellular Component	0.0388	0.0117184	*	0.0799896	ns	3	55	-0.40452
GO:0045111	intermediate filament cytoskeleton	Cellular Component	0.0536	0.0121019	*	0.0823641	ns	2	35	-1.52128
GO:1903561	extracellular vesicle	Cellular Component	0.0526	0.0126955	*	0.0839711	ns	2	32	-1.76777
GO:0008543	fibroblast growth factor receptor signaling pathway	Biological Process	0.0526	0.0126955	*	0.0839711	ns	2	28	-1.13389
GO:0005198	structural molecule activity	Molecular Function	0.0267	0.0128578	*	0.0839711	ns	1	90	-1.26491
GO:0030324	lung development	Biological Process	0.0374	0.0133256	*	0.0839711	ns	3	51	-2.38048
GO:0008593	regulation of Notch signaling pathway	Biological Process	0.0952	0.01361	*	0.0839711	ns	2	16	-2.5
GO:0007157	heterophilic cell-cell adhesion via plasma membrane cell adhesion molecules	Biological Process	0.0508	0.0139321	*	0.0839711	ns	3	15	-2.32379
GO:0030514	negative regulation of BMP signaling pathway	Biological Process	0.0508	0.0139321	*	0.0839711	ns	3	25	-3
GO:0007389	pattern specification process	Biological Process	0.0508	0.0139321	*	0.0839711	ns	3	22	-2.13201
GO:0060070	canonical Wnt signaling pathway	Biological Process	0.0367	0.0141791	*	0.0839711	ns	4	56	-3.4744
GO:0035019	somatic stem cell population maintenance	Biological Process	0.05	0.0145751	*	0.0839711	ns	3	41	-1.09322
GO:0001726	ruffle	Cellular Component	0.036	0.0150666	*	0.0839711	ns	3	80	-1.78885
GO:0090263	positive regulation of canonical Wnt signaling pathway	Biological Process	0.036	0.0150666	*	0.0839711	ns	4	73	-2.69195
GO:0017134	fibroblast growth factor binding	Molecular Function	0.087	0.0162154	*	0.0839711	ns	2	16	-0.5
GO:0030855	epithelial cell differentiation	Biological Process	0.0348	0.0169449	*	0.0839711	ns	3	51	-0.70014
GO:0006879	intracellular iron ion homeostasis	Biological Process	0.0469	0.0173134	*	0.085605	ns	1	46	-0.294884
GO:0001503	ossification	Biological Process	0.0345	0.0174363	*	0.0860291	ns	4	46	-3.53861
GO:0051893	regulation of focal adhesion assembly	Biological Process	0.0833	0.0175915	*	0.0860609	ns	2	20	-2.68328
GO:0001570	vasculogenesis	Biological Process	0.0462	0.0180397	*	0.0878817	ns	2	35	-2.87352
GO:0010629	negative regulation of gene expression	Biological Process	0.0224	0.0181185	*	0.0880802	ns	4	173	-3.7254
GO:0042127	regulation of cell population proliferation	Biological Process	0.0281	0.0183697	*	0.0891141	ns	5	110	-2.09762
GO:0007409	axonogenesis	Biological Process	0.0339	0.0184455	*	0.089295	ns	3	50	-1.9799
GO:0030155	regulation of cell adhesion	Biological Process	0.0455	0.0187827	*	0.0907374	ns	2	36	-3
GO:0070412	R-SMAD binding	Molecular Function	0.08	0.0190153	*	0.0909122	ns	2	19	-1.60591
GO:0050673	epithelial cell proliferation	Biological Process	0.0448	0.0195425	*	0.0930482	ns	3	33	-3.30748
GO:0035902	response to immobilization stress	Biological Process	0.0769	0.0204859	*	0.0959605	ns	0	17	-0.727607
GO:0007416	synapse assembly	Biological Process	0.0429	0.0219228	*	0.0985168	ns	2	20	-2.68328
GO:0071363	cellular response to growth factor stimulus	Biological Process	0.0429	0.0219228	*	0.0985168	ns	2	46	-2.35907
GO:0031093	platelet alpha granule lumen	Cellular Component	0.0423	0.0227498	*	0.0985168	ns	2	31	-1.97566
GO:0007219	Notch signaling pathway	Biological Process	0.0315	0.0234317	*	0.0985168	ns	4	61	-0.640184
GO:0060976	coronary vasculature development	Biological Process	0.0714	0.023564	*	0.0985168	ns	2	17	-1.21268
GO:0035904	aorta development	Biological Process	0.069	0.0251697	*	0.0985168	ns	2	15	-1.80739
GO:0045216	cell-cell junction organization	Biological Process	0.069	0.0251697	*	0.0985168	ns	2	18	-4.24264
GO:0060021	roof of mouth development	Biological Process	0.0405	0.0253317	*	0.0985168	ns	2	36	-2.33333
GO:0071260	cellular response to mechanical stimulus	Biological Process	0.0405	0.0253317	*	0.0985168	ns	3	46	-1.7693
GO:0005912	adherens junction	Cellular Component	0.0258	0.0254931	*	0.0989782	ns	5	126	-6.2361
GO:0006334	nucleosome assembly	Biological Process	0.0305	0.0258856	*	0.100334	ns	1	52	-1.38675
GO:0050839	cell adhesion molecule binding	Molecular Function	0.04	0.0262259	*	0.101483	ns	3	30	-3.28634
GO:0016477	cell migration	Biological Process	0.0226	0.0263322	*	0.101724	ns	6	170	-5.82893
GO:0010608	post-transcriptional regulation of gene expression	Biological Process	0.0667	0.0268188	*	0.103087	ns	1	24	-0.816497
GO:0001228	DNA-binding transcription activator activity, RNA polymerase II-specific	Molecular Function	0.0181	0.0274151	*	0.105205	ns	8	255	-5.94913
GO:0048545	response to steroid hormone	Biological Process	0.0645	0.0285102	*	0.108508	ns	0	16	-1
GO:0009410	response to xenobiotic stimulus	Biological Process	0.0221	0.0289423	*	0.109184	ns	4	142	-2.51754
GO:0045109	intermediate filament organization	Biological Process	0.0385	0.029009	*	0.109184	ns	2	22	-0.426401
GO:0005102	signaling receptor binding	Molecular Function	0.0179	0.0292823	*	0.109184	ns	8	170	-2.60768
GO:0007156	homophilic cell adhesion via plasma membrane adhesion molecules	Biological Process	0.0248	0.0296362	*	0.109184	ns	5	38	-3.89331
GO:0016324	apical plasma membrane	Cellular Component	0.0188	0.0297154	*	0.109184	ns	7	172	-3.35497
GO:0030027	lamellipodium	Cellular Component	0.0246	0.0301821	*	0.109184	ns	5	132	-2.61116
GO:0048701	embryonic cranial skeleton morphogenesis	Biological Process	0.0625	0.0302433	*	0.109184	ns	2	19	-1.14708
GO:0010506	regulation of autophagy	Biological Process	0.0375	0.0309479	*	0.109184	ns	2	59	-3.25472
GO:0001935	endothelial cell proliferation	Biological Process	0.0606	0.0320172	*	0.109184	ns	2	17	-2.66789
GO:0010719	negative regulation of epithelial to mesenchymal transition	Biological Process	0.0606	0.0320172	*	0.109184	ns	2	19	-0.229416
GO:0044344	cellular response to fibroblast growth factor stimulus	Biological Process	0.0606	0.0320172	*	0.109184	ns	1	19	-1.14708
GO:0007492	endoderm development	Biological Process	0.0588	0.0338311	*	0.109184	ns	2	18	-2.35702
GO:0035633	maintenance of blood-brain barrier	Biological Process	0.0588	0.0338311	*	0.109184	ns	2	20	-2.68328
GO:0042476	odontogenesis	Biological Process	0.0588	0.0338311	*	0.109184	ns	1	18	-2.82843
GO:0015701	bicarbonate transport	Biological Process	0.0588	0.0338311	*	0.109184	ns	2	16	-2
GO:0030426	growth cone	Cellular Component	0.028	0.0341464	*	0.110049	ns	4	88	-1.2792
GO:0001843	neural tube closure	Biological Process	0.0357	0.0350248	*	0.11241	ns	3	64	-2.5
GO:0045766	positive regulation of angiogenesis	Biological Process	0.0276	0.0356558	*	0.113894	ns	2	68	-1.94029
GO:0035987	endodermal cell differentiation	Biological Process	0.0571	0.0356842	*	0.113894	ns	2	17	-2.66789
GO:0005921	gap junction	Cellular Component	0.0571	0.0356842	*	0.113894	ns	1	15	-1.29099
GO:0043235	receptor complex	Cellular Component	0.0235	0.0359913	*	0.114716	ns	5	75	-5.65803
GO:0001889	liver development	Biological Process	0.0349	0.0371622	*	0.118123	ns	2	61	-1.66448
GO:0006826	iron ion transport	Biological Process	0.0556	0.0375757	*	0.118947	ns	1	18	-0.942809
GO:0046326	positive regulation of glucose import	Biological Process	0.0556	0.0375757	*	0.118947	ns	1	22	-2.13201
GO:0031490	chromatin DNA binding	Molecular Function	0.0345	0.0382555	*	0.120848	ns	2	58	-1.57568
GO:0007613	memory	Biological Process	0.0341	0.039365	*	0.120848	ns	1	38	-1.62221
GO:0030879	mammary gland development	Biological Process	0.0541	0.0395048	*	0.120848	ns	2	19	-3.44124
GO:0003713	transcription coactivator activity	Molecular Function	0.0205	0.0399476	*	0.120848	ns	6	212	-1.64833
GO:0001725	stress fiber	Cellular Component	0.0337	0.0404908	*	0.120848	ns	3	59	-4.29623
GO:0001822	kidney development	Biological Process	0.0263	0.0412387	*	0.120848	ns	3	76	-3.67065
GO:0008104	protein localization	Biological Process	0.0263	0.0412387	*	0.120848	ns	4	102	-0.990148
GO:0031100	animal organ regeneration	Biological Process	0.0526	0.0414707	*	0.120848	ns	2	23	-2.29366
GO:0005546	phosphatidylinositol-4,5-bisphosphate binding	Molecular Function	0.0333	0.0416328	*	0.120848	ns	2	55	-0.40452
GO:0055037	recycling endosome	Cellular Component	0.026	0.0429198	*	0.123682	ns	3	102	-1.78227
GO:0043536	positive regulation of blood vessel endothelial cell migration	Biological Process	0.0513	0.0434727	*	0.125119	ns	2	26	-2.35339
GO:2001235	positive regulation of apoptotic signaling pathway	Biological Process	0.05	0.04551	*	0.129861	ns	2	23	-1.4596
GO:2001237	negative regulation of extrinsic apoptotic signaling pathway	Biological Process	0.05	0.04551	*	0.129861	ns	2	31	-1.97566
GO:0045214	sarcomere organization	Biological Process	0.05	0.04551	*	0.129861	ns	1	15	-0.774597
GO:0005547	phosphatidylinositol-3,4,5-trisphosphate binding	Molecular Function	0.05	0.04551	*	0.129861	ns	2	31	-0.898027
GO:0034394	protein localization to cell surface	Biological Process	0.05	0.04551	*	0.129861	ns	2	21	-1.52753
GO:0031175	neuron projection development	Biological Process	0.0255	0.045513	*	0.129861	ns	3	88	-2.77161
GO:0030177	positive regulation of Wnt signaling pathway	Biological Process	0.0488	0.0475819	*	0.131395	ns	2	20	-1.34164
GO:0045787	positive regulation of cell cycle	Biological Process	0.0488	0.0475819	*	0.131395	ns	2	28	-1.13389
GO:0005109	frizzled binding	Molecular Function	0.0488	0.0475819	*	0.131395	ns	2	16	-2
GO:0043123	positive regulation of canonical NF-kappaB signal transduction	Biological Process	0.0216	0.048815	*	0.131395	ns	4	150	-1.46969
GO:0035198	miRNA binding	Molecular Function	0.0476	0.0496877	*	0.131395	ns	1	30	-1.82574
GO:0005178	integrin binding	Molecular Function	0.0247	0.0500255	ns	0.131395	ns	3	65	-3.84508
GO:0017148	negative regulation of translation	Biological Process	0.0306	0.0513428	ns	0.134702	ns	3	76	-1.14708
GO:0030036	actin cytoskeleton organization	Biological Process	0.0212	0.0518174	ns	0.135205	ns	5	154	-4.83494
GO:0060271	cilium assembly	Biological Process	0.0212	0.0518174	ns	0.135205	ns	3	165	-1.32345
GO:0048709	oligodendrocyte differentiation	Biological Process	0.0465	0.0518266	ns	0.135205	ns	2	19	-0.688247
GO:0043198	dendritic shaft	Cellular Component	0.0465	0.0518266	ns	0.135205	ns	2	20	-1.34164
GO:0008083	growth factor activity	Molecular Function	0.0244	0.051897	ns	0.135236	ns	2	42	-1.54303
GO:0007200	phospholipase C-activating G protein-coupled receptor signaling pathway	Biological Process	0.0297	0.0552423	ns	0.141304	ns	3	18	-1.41421
GO:0048706	embryonic skeletal system development	Biological Process	0.0444	0.056201	ns	0.141304	ns	2	21	-2.83683
GO:0005581	collagen trimer	Cellular Component	0.0294	0.0565727	ns	0.141304	ns	3	20	-2.23607
GO:0030198	extracellular matrix organization	Biological Process	0.0234	0.0587448	ns	0.142789	ns	4	45	-1.63978
GO:0045471	response to ethanol	Biological Process	0.0286	0.0606547	ns	0.146923	ns	2	48	-1.44338
GO:0001755	neural crest cell migration	Biological Process	0.0426	0.0606996	ns	0.146923	ns	2	20	-2.68328
GO:0050714	positive regulation of protein secretion	Biological Process	0.0426	0.0606996	ns	0.146923	ns	2	26	-0.784465
GO:0032993	protein-DNA complex	Cellular Component	0.0426	0.0606996	ns	0.146923	ns	1	33	-1.21854
GO:0045171	intercellular bridge	Cellular Component	0.0283	0.0620453	ns	0.150024	ns	3	68	-2.18282
GO:0005667	transcription regulator complex	Cellular Component	0.0201	0.0623062	ns	0.150497	ns	4	148	-4.10997
GO:0030659	cytoplasmic vesicle membrane	Cellular Component	0.0229	0.0628639	ns	0.151368	ns	1	114	-2.43512
GO:0030501	positive regulation of bone mineralization	Biological Process	0.0417	0.0629937	ns	0.151368	ns	1	19	-2.06474
GO:0016758	hexosyltransferase activity	Molecular Function	0.0417	0.0629937	ns	0.151368	ns	2	23	-0.625543
GO:0009953	dorsal/ventral pattern formation	Biological Process	0.0417	0.0629937	ns	0.151368	ns	2	17	-0.242536
GO:0050885	neuromuscular process controlling balance	Biological Process	0.0417	0.0629937	ns	0.151368	ns	2	24	-1.63299
GO:0019722	calcium-mediated signaling	Biological Process	0.028	0.0634507	ns	0.151418	ns	2	36	-3.66667
GO:0009653	anatomical structure morphogenesis	Biological Process	0.0227	0.0639169	ns	0.151418	ns	2	59	-3.5151
GO:0014704	intercalated disc	Cellular Component	0.0408	0.0653169	ns	0.151418	ns	1	23	-2.29366
GO:0070371	ERK1 and ERK2 cascade	Biological Process	0.0408	0.0653169	ns	0.151418	ns	2	27	-2.11695
GO:0021915	neural tube development	Biological Process	0.0408	0.0653169	ns	0.151418	ns	2	29	-3.15682
GO:0120163	negative regulation of cold-induced thermogenesis	Biological Process	0.0408	0.0653169	ns	0.151418	ns	1	29	-1.67126
GO:0051209	release of sequestered calcium ion into cytosol	Biological Process	0.04	0.0676684	ns	0.154881	ns	1	19	-1.60591
GO:0031012	extracellular matrix	Cellular Component	0.0195	0.0684159	ns	0.156437	ns	5	49	-3.28571
GO:0007010	cytoskeleton organization	Biological Process	0.0221	0.0693202	ns	0.158192	ns	4	106	-5.24494
GO:0071320	cellular response to cAMP	Biological Process	0.0392	0.0700476	ns	0.159522	ns	1	21	-1.09109
GO:0045071	negative regulation of viral genome replication	Biological Process	0.0392	0.0700476	ns	0.159522	ns	0	31	-0.538816
GO:0006805	xenobiotic metabolic process	Biological Process	0.0268	0.070696	ns	0.159522	ns	0	35	-0.845154
GO:0004725	protein tyrosine phosphatase activity	Molecular Function	0.0268	0.070696	ns	0.159522	ns	3	65	-0.620174
GO:0050804	modulation of chemical synaptic transmission	Biological Process	0.0268	0.070696	ns	0.159522	ns	2	44	-1.50756
GO:0034976	response to endoplasmic reticulum stress	Biological Process	0.0268	0.070696	ns	0.159522	ns	1	82	-0.662589
GO:0007160	cell-matrix adhesion	Biological Process	0.0265	0.072188	ns	0.159522	ns	3	45	-2.53421
GO:0007229	integrin-mediated signaling pathway	Biological Process	0.0265	0.072188	ns	0.159522	ns	2	52	-3.3282
GO:0042177	negative regulation of protein catabolic process	Biological Process	0.0385	0.0724539	ns	0.159522	ns	1	32	-0.707107
GO:0007596	blood coagulation	Biological Process	0.0263	0.0736941	ns	0.159522	ns	3	36	-2.66667
GO:0072089	stem cell proliferation	Biological Process	0.0377	0.0748866	ns	0.161198	ns	2	29	-4.27099
GO:0007154	cell communication	Biological Process	0.0261	0.0752142	ns	0.161752	ns	2	25	-1.4
GO:0016323	basolateral plasma membrane	Cellular Component	0.0189	0.0767422	ns	0.164885	ns	4	120	-4.56435
GO:0006935	chemotaxis	Biological Process	0.0213	0.0772668	ns	0.165413	ns	3	42	-0.308607
GO:0043280	positive regulation of cysteine-type endopeptidase activity involved in apoptotic process	Biological Process	0.037	0.0773452	ns	0.165413	ns	2	29	-0.185695
GO:0007162	negative regulation of cell adhesion	Biological Process	0.037	0.0773452	ns	0.165413	ns	2	23	-1.4596
GO:0016043	cellular component organization	Biological Process	0.037	0.0773452	ns	0.165413	ns	2	38	-3.56887
GO:0005544	calcium-dependent phospholipid binding	Molecular Function	0.037	0.0773452	ns	0.165413	ns	2	25	-0.6
GO:0048146	positive regulation of fibroblast proliferation	Biological Process	0.0364	0.079829	ns	0.166871	ns	1	34	-2.40098
GO:0035176	social behavior	Biological Process	0.0364	0.079829	ns	0.166871	ns	1	20	-1.78885
GO:0009566	fertilization	Biological Process	0.0364	0.079829	ns	0.166871	ns	2	16	-1.5
GO:0042383	sarcolemma	Cellular Component	0.0254	0.0798571	ns	0.166871	ns	3	49	-2.42857
GO:0030326	embryonic limb morphogenesis	Biological Process	0.0357	0.0823374	ns	0.167572	ns	2	21	-1.09109
GO:0042733	embryonic digit morphogenesis	Biological Process	0.0351	0.0848699	ns	0.172574	ns	2	33	-2.61116
GO:0006665	sphingolipid metabolic process	Biological Process	0.0345	0.0874257	ns	0.175677	ns	1	38	-0.324443
GO:0005509	calcium ion binding	Molecular Function	0.0135	0.0880555	ns	0.175677	ns	10	248	-3.429
GO:0030424	axon	Cellular Component	0.0157	0.0886062	ns	0.175677	ns	6	187	-3.43698
GO:0042593	glucose homeostasis	Biological Process	0.0242	0.089505	ns	0.175677	ns	2	60	-1.54919
GO:0043547	positive regulation of GTPase activity	Biological Process	0.0242	0.089505	ns	0.175677	ns	3	84	-2.61861
GO:0005179	hormone activity	Molecular Function	0.0242	0.089505	ns	0.175677	ns	1	18	-0.471405
GO:0042475	odontogenesis of dentin-containing tooth	Biological Process	0.0339	0.0900044	ns	0.176053	ns	2	28	-1.13389
GO:0005201	extracellular matrix structural constituent	Molecular Function	0.024	0.0911585	ns	0.17816	ns	3	23	-2.71069
GO:0043525	positive regulation of neuron apoptotic process	Biological Process	0.0333	0.0926055	ns	0.180835	ns	1	37	-0.493197
GO:0032024	positive regulation of insulin secretion	Biological Process	0.0328	0.0952282	ns	0.183102	ns	2	30	-2.55604
GO:0000791	euchromatin	Cellular Component	0.0323	0.0978721	ns	0.183679	ns	1	46	-1.17954
GO:0035556	intracellular signal transduction	Biological Process	0.0152	0.0992253	ns	0.186068	ns	6	257	-3.68032
GO:0071456	cellular response to hypoxia	Biological Process	0.0229	0.101343	ns	0.18973	ns	2	83	-2.08552
GO:0006952	defense response	Biological Process	0.0191	0.103673	ns	0.190423	ns	3	30	-2.19089
GO:0038023	signaling receptor activity	Molecular Function	0.0171	0.104817	ns	0.190423	ns	5	79	-2.5877
GO:0007189	adenylate cyclase-activating G protein-coupled receptor signaling pathway	Biological Process	0.0226	0.104835	ns	0.190423	ns	2	32	-2.12132
GO:0001649	osteoblast differentiation	Biological Process	0.0226	0.104835	ns	0.190423	ns	3	74	-3.02244
GO:0006812	monoatomic cation transport	Biological Process	0.0308	0.105925	ns	0.191344	ns	2	28	-2.26779
GO:0042130	negative regulation of T cell proliferation	Biological Process	0.0303	0.108649	ns	0.195805	ns	2	19	-0.229416
GO:0032508	DNA duplex unwinding	Biological Process	0.0303	0.108649	ns	0.195805	ns	2	59	-2.99434
GO:0050808	synapse organization	Biological Process	0.0299	0.11139	ns	0.19832	ns	2	24	-2.04124
GO:0071222	cellular response to lipopolysaccharide	Biological Process	0.0186	0.111889	ns	0.19832	ns	2	81	-0.555556
GO:0016887	ATP hydrolysis activity	Molecular Function	0.0147	0.112309	ns	0.19832	ns	7	293	-3.21313
GO:0042734	presynaptic membrane	Cellular Component	0.0217	0.113767	ns	0.199892	ns	3	40	-1.26491
GO:0007612	learning	Biological Process	0.0294	0.11415	ns	0.200412	ns	1	31	-0.179605
GO:0070373	negative regulation of ERK1 and ERK2 cascade	Biological Process	0.029	0.116927	ns	0.204756	ns	2	43	-0.762493
GO:0010468	regulation of gene expression	Biological Process	0.0154	0.116983	ns	0.204756	ns	5	178	-4.6471
GO:0006959	humoral immune response	Biological Process	0.0282	0.122532	ns	0.207874	ns	2	15	-1.29099
GO:0031667	response to nutrient levels	Biological Process	0.0282	0.122532	ns	0.207874	ns	1	29	-2.41404
GO:0071466	cellular response to xenobiotic stimulus	Biological Process	0.0282	0.122532	ns	0.207874	ns	1	33	-2.95932
GO:0016529	sarcoplasmic reticulum	Cellular Component	0.0282	0.122532	ns	0.207874	ns	2	32	-2.12132
GO:0030018	Z disc	Cellular Component	0.021	0.122978	ns	0.208477	ns	2	58	-0.525226
GO:0030182	neuron differentiation	Biological Process	0.0179	0.123277	ns	0.208831	ns	4	98	-2.02031
GO:0045095	keratin filament	Cellular Component	0.0208	0.124852	ns	0.210533	ns	2	23	-2.29366
GO:0007204	positive regulation of cytosolic calcium ion concentration	Biological Process	0.0208	0.124852	ns	0.210533	ns	3	33	-2.95932
GO:0001938	positive regulation of endothelial cell proliferation	Biological Process	0.0278	0.125359	ns	0.210533	ns	2	34	-0.685994
GO:0010977	negative regulation of neuron projection development	Biological Process	0.0278	0.125359	ns	0.210533	ns	2	42	-0.308607
GO:0030054	cell junction	Cellular Component	0.0175	0.130636	ns	0.215002	ns	2	135	-4.38938
GO:0048167	regulation of synaptic plasticity	Biological Process	0.027	0.131059	ns	0.215544	ns	1	32	-2.12132
GO:0008360	regulation of cell shape	Biological Process	0.0201	0.134375	ns	0.217198	ns	2	87	-3.53797
GO:0001558	regulation of cell growth	Biological Process	0.026	0.139718	ns	0.223897	ns	2	55	-2.0226
GO:0071333	cellular response to glucose stimulus	Biological Process	0.026	0.139718	ns	0.223897	ns	1	39	-2.08167
GO:0046777	protein autophosphorylation	Biological Process	0.0196	0.142169	ns	0.225578	ns	3	93	-4.87367
GO:0030900	forebrain development	Biological Process	0.0253	0.145557	ns	0.229911	ns	2	36	-3
GO:1990837	sequence-specific double-stranded DNA binding	Molecular Function	0.0132	0.147929	ns	0.232205	ns	8	257	-4.80313
GO:0006633	fatty acid biosynthetic process	Biological Process	0.0247	0.151447	ns	0.234257	ns	2	41	-1.40556
GO:0098982	GABA-ergic synapse	Cellular Component	0.0247	0.151447	ns	0.234257	ns	2	20	-1.34164
GO:0008283	cell population proliferation	Biological Process	0.0165	0.153754	ns	0.237508	ns	3	151	-3.33653
GO:0032868	response to insulin	Biological Process	0.0244	0.154409	ns	0.238202	ns	1	44	-2.41209
GO:0022038	corpus callosum development	Biological Process	0.05	0.157159	ns	0.238782	ns	1	15	-1.29099
GO:0016791	phosphatase activity	Molecular Function	0.0186	0.158191	ns	0.240036	ns	3	100	-0.2
GO:0070374	positive regulation of ERK1 and ERK2 cascade	Biological Process	0.0163	0.158554	ns	0.240428	ns	3	80	-2.01246
GO:0008217	regulation of blood pressure	Biological Process	0.0235	0.163362	ns	0.245975	ns	2	28	-1.13389
GO:0045211	postsynaptic membrane	Cellular Component	0.0161	0.163408	ns	0.245975	ns	4	56	-2.67261
GO:0046628	positive regulation of insulin receptor signaling pathway	Biological Process	0.0476	0.164336	ns	0.245975	ns	1	16	-1
GO:0031418	L-ascorbic acid binding	Molecular Function	0.0476	0.164336	ns	0.245975	ns	1	16	-1
GO:0021591	ventricular system development	Biological Process	0.0476	0.164336	ns	0.245975	ns	1	15	-1.29099
GO:0007605	sensory perception of sound	Biological Process	0.0183	0.164338	ns	0.245975	ns	2	66	-1.96946
GO:0005882	intermediate filament	Cellular Component	0.016	0.165038	ns	0.246863	ns	3	48	-0.866025
GO:0010008	endosome membrane	Cellular Component	0.0139	0.165354	ns	0.247177	ns	4	246	-0.127515
GO:0032355	response to estradiol	Biological Process	0.0233	0.166366	ns	0.248369	ns	0	48	-1.44338
GO:0043491	phosphatidylinositol 3-kinase/protein kinase B signal transduction	Biological Process	0.0233	0.166366	ns	0.248369	ns	2	54	-2.17732
GO:0004386	helicase activity	Molecular Function	0.018	0.170555	ns	0.252863	ns	3	126	-3.38531
GO:0005844	polysome	Cellular Component	0.0455	0.171453	ns	0.252863	ns	1	20	-0.894427
GO:0005158	insulin receptor binding	Molecular Function	0.0455	0.171453	ns	0.252863	ns	1	15	-1.80739
GO:0097708	intracellular vesicle	Cellular Component	0.0455	0.171453	ns	0.252863	ns	1	15	-2.84019
GO:0001825	blastocyst formation	Biological Process	0.0455	0.171453	ns	0.252863	ns	0	19	-1.60591
GO:0051216	cartilage development	Biological Process	0.0227	0.172404	ns	0.254104	ns	2	40	-3.16228
GO:0035024	negative regulation of Rho protein signal transduction	Biological Process	0.0435	0.178509	ns	0.259956	ns	1	18	-1.41421
GO:0035335	peptidyl-tyrosine dephosphorylation	Biological Process	0.0435	0.178509	ns	0.259956	ns	1	15	-0.258199
GO:0060339	negative regulation of type I interferon-mediated signaling pathway	Biological Process	0.0435	0.178509	ns	0.259956	ns	0	18	-0.942809
GO:0043236	laminin binding	Molecular Function	0.0435	0.178509	ns	0.259956	ns	1	18	-1.88562
GO:1902455	negative regulation of stem cell population maintenance	Biological Process	0.0435	0.178509	ns	0.259956	ns	1	19	-1.60591
GO:0032211	negative regulation of telomere maintenance via telomerase	Biological Process	0.0435	0.178509	ns	0.259956	ns	0	22	-1.2792
GO:0007099	centriole replication	Biological Process	0.0435	0.178509	ns	0.259956	ns	0	20	-3.1305
GO:0004674	protein serine/threonine kinase activity	Molecular Function	0.0135	0.178928	ns	0.260266	ns	4	293	-5.6668
GO:0008236	serine-type peptidase activity	Molecular Function	0.0175	0.178947	ns	0.260266	ns	3	47	-1.60451
GO:0016757	glycosyltransferase activity	Molecular Function	0.0154	0.179966	ns	0.261583	ns	3	141	-2.7791
GO:0007224	smoothened signaling pathway	Biological Process	0.022	0.181527	ns	0.263522	ns	2	47	-1.02105
GO:0032880	regulation of protein localization	Biological Process	0.022	0.181527	ns	0.263522	ns	2	58	-1.05045
GO:0021987	cerebral cortex development	Biological Process	0.0217	0.184584	ns	0.265139	ns	1	55	-2.56196
GO:0006366	transcription by RNA polymerase II	Biological Process	0.0153	0.18504	ns	0.265139	ns	4	160	-1.26491
GO:0043069	negative regulation of programmed cell death	Biological Process	0.0417	0.185506	ns	0.265139	ns	1	17	-1.21268
GO:0046847	filopodium assembly	Biological Process	0.0417	0.185506	ns	0.265139	ns	1	16	-2
GO:0031954	positive regulation of protein autophosphorylation	Biological Process	0.0417	0.185506	ns	0.265139	ns	1	19	-2.52357
GO:0050750	low-density lipoprotein particle receptor binding	Molecular Function	0.0417	0.185506	ns	0.265139	ns	1	19	-0.229416
GO:0010839	negative regulation of keratinocyte proliferation	Biological Process	0.0417	0.185506	ns	0.265139	ns	1	16	-1.5
GO:0060999	positive regulation of dendritic spine development	Biological Process	0.0417	0.185506	ns	0.265139	ns	1	15	-1.29099
GO:0071539	protein localization to centrosome	Biological Process	0.0417	0.185506	ns	0.265139	ns	0	22	-0.852803
GO:0014069	postsynaptic density	Cellular Component	0.0152	0.186742	ns	0.266741	ns	4	140	-2.1974
GO:0035264	multicellular organism growth	Biological Process	0.0215	0.187648	ns	0.267376	ns	2	59	-4.81699
GO:0045444	fat cell differentiation	Biological Process	0.0215	0.187648	ns	0.267376	ns	1	53	-1.51097
GO:0150104	transport across blood-brain barrier	Biological Process	0.0215	0.187648	ns	0.267376	ns	2	40	-5.05964
GO:0032580	Golgi cisterna membrane	Cellular Component	0.0215	0.187648	ns	0.267376	ns	1	59	-0.130189
GO:0007283	spermatogenesis	Biological Process	0.0127	0.190035	ns	0.270542	ns	7	220	-2.56196
GO:0009897	external side of plasma membrane	Cellular Component	0.0132	0.191645	ns	0.270542	ns	6	103	-2.26626
GO:0051259	protein complex oligomerization	Biological Process	0.04	0.192443	ns	0.270542	ns	1	18	-0.471405
GO:0060586	multicellular organismal-level iron ion homeostasis	Biological Process	0.04	0.192443	ns	0.270542	ns	1	16	-1.5
GO:0060425	lung morphogenesis	Biological Process	0.04	0.192443	ns	0.270542	ns	1	18	-1.41421
GO:0045104	intermediate filament cytoskeleton organization	Biological Process	0.04	0.192443	ns	0.270542	ns	1	16	-2
GO:0055085	transmembrane transport	Biological Process	0.0123	0.193423	ns	0.271755	ns	6	233	-3.07907
GO:0030307	positive regulation of cell growth	Biological Process	0.0208	0.196883	ns	0.27628	ns	1	64	-1.75
GO:0097150	neuronal stem cell population maintenance	Biological Process	0.0385	0.199321	ns	0.277347	ns	1	15	-0.774597
GO:0016773	phosphotransferase activity, alcohol group as acceptor	Molecular Function	0.0385	0.199321	ns	0.277347	ns	1	15	-0.774597
GO:0048872	homeostasis of number of cells	Biological Process	0.0385	0.199321	ns	0.277347	ns	1	20	-0.447214
GO:0008361	regulation of cell size	Biological Process	0.0385	0.199321	ns	0.277347	ns	1	22	-2.55841
GO:0060155	platelet dense granule organization	Biological Process	0.0385	0.199321	ns	0.277347	ns	1	21	-0.654654
GO:0042910	xenobiotic transmembrane transporter activity	Molecular Function	0.0385	0.199321	ns	0.277347	ns	1	15	-2.84019
GO:0032869	cellular response to insulin stimulus	Biological Process	0.0206	0.199973	ns	0.278088	ns	2	64	-1.25
GO:0051171	regulation of nitrogen compound metabolic process	Biological Process	0.037	0.206141	ns	0.282966	ns	1	18	-2.82843
GO:0044782	cilium organization	Biological Process	0.037	0.206141	ns	0.282966	ns	1	15	-1.29099
GO:0022604	regulation of cell morphogenesis	Biological Process	0.037	0.206141	ns	0.282966	ns	1	22	-3.41121
GO:0046580	negative regulation of Ras protein signal transduction	Biological Process	0.037	0.206141	ns	0.282966	ns	1	17	-1.69775
GO:0030261	chromosome condensation	Biological Process	0.037	0.206141	ns	0.282966	ns	0	17	-2.66789
GO:0012506	vesicle membrane	Cellular Component	0.037	0.206141	ns	0.282966	ns	1	21	-1.09109
GO:0045022	early endosome to late endosome transport	Biological Process	0.037	0.206141	ns	0.282966	ns	0	25	-0.2
GO:0048856	anatomical structure development	Biological Process	0.0202	0.206172	ns	0.282966	ns	2	29	-3.15682
GO:0106310	protein serine kinase activity	Molecular Function	0.0135	0.208558	ns	0.286072	ns	3	262	-5.43666
GO:0035924	cellular response to vascular endothelial growth factor stimulus	Biological Process	0.0357	0.212903	ns	0.289458	ns	1	15	-1.29099
GO:0008266	poly(U) RNA binding	Molecular Function	0.0357	0.212903	ns	0.289458	ns	1	19	-2.52357
GO:0008589	regulation of smoothened signaling pathway	Biological Process	0.0357	0.212903	ns	0.289458	ns	1	18	-1.88562
GO:0030521	androgen receptor signaling pathway	Biological Process	0.0357	0.212903	ns	0.289458	ns	1	18	-0.942809
GO:0046875	ephrin receptor binding	Molecular Function	0.0357	0.212903	ns	0.289458	ns	1	21	-1.52753
GO:0043325	phosphatidylinositol-3,4-bisphosphate binding	Molecular Function	0.0357	0.212903	ns	0.289458	ns	1	20	-0.447214
GO:0051726	regulation of cell cycle	Biological Process	0.0143	0.214624	ns	0.291627	ns	3	203	-3.29875
GO:0005884	actin filament	Cellular Component	0.0196	0.215507	ns	0.292654	ns	2	63	-3.1497
GO:0043410	positive regulation of MAPK cascade	Biological Process	0.0159	0.217971	ns	0.294763	ns	3	85	-4.23014
GO:0043425	bHLH transcription factor binding	Molecular Function	0.0345	0.219608	ns	0.294763	ns	1	18	-0.942809
GO:0060255	regulation of macromolecule metabolic process	Biological Process	0.0345	0.219608	ns	0.294763	ns	1	19	-3.44124
GO:0044295	axonal growth cone	Cellular Component	0.0345	0.219608	ns	0.294763	ns	1	17	-0.727607
GO:0010804	negative regulation of tumor necrosis factor-mediated signaling pathway	Biological Process	0.0345	0.219608	ns	0.294763	ns	0	17	-0.727607
GO:0061351	neural precursor cell proliferation	Biological Process	0.0345	0.219608	ns	0.294763	ns	1	18	-1.41421
GO:0046330	positive regulation of JNK cascade	Biological Process	0.0192	0.221752	ns	0.297321	ns	1	59	-1.1717
GO:0000976	transcription cis-regulatory region binding	Molecular Function	0.0141	0.22177	ns	0.297321	ns	3	170	-4.90858
GO:0019933	cAMP-mediated signaling	Biological Process	0.0333	0.226256	ns	0.300894	ns	1	15	-3.35659
GO:0045070	positive regulation of viral genome replication	Biological Process	0.0333	0.226256	ns	0.300894	ns	1	25	-1.4
GO:0043232	intracellular non-membrane-bounded organelle	Cellular Component	0.0333	0.226256	ns	0.300894	ns	1	25	-1
GO:1990138	neuron projection extension	Biological Process	0.0333	0.226256	ns	0.300894	ns	1	17	-2.18282
GO:0001965	G-protein alpha-subunit binding	Molecular Function	0.0333	0.226256	ns	0.300894	ns	1	15	-0.258199
GO:0043005	neuron projection	Cellular Component	0.0131	0.228419	ns	0.303596	ns	4	150	-2.44949
GO:0090303	positive regulation of wound healing	Biological Process	0.0323	0.232847	ns	0.306489	ns	1	15	-1.29099
GO:0097421	liver regeneration	Biological Process	0.0323	0.232847	ns	0.306489	ns	1	19	-2.06474
GO:0030511	positive regulation of transforming growth factor beta receptor signaling pathway	Biological Process	0.0323	0.232847	ns	0.306489	ns	1	24	-1.22474
GO:0006606	protein import into nucleus	Biological Process	0.0185	0.234283	ns	0.308029	ns	2	79	-1.68763
GO:0043565	sequence-specific DNA binding	Molecular Function	0.0123	0.235871	ns	0.309765	ns	6	237	-5.91109
GO:0048008	platelet-derived growth factor receptor signaling pathway	Biological Process	0.0312	0.239383	ns	0.312074	ns	0	21	-3.27327
GO:0010575	positive regulation of vascular endothelial growth factor production	Biological Process	0.0312	0.239383	ns	0.312074	ns	0	17	-1.69775
GO:0031032	actomyosin structure organization	Biological Process	0.0312	0.239383	ns	0.312074	ns	1	22	-3.83761
GO:0048009	insulin-like growth factor receptor signaling pathway	Biological Process	0.0312	0.239383	ns	0.312074	ns	1	26	-2.35339
GO:0001958	endochondral ossification	Biological Process	0.0312	0.239383	ns	0.312074	ns	1	18	-1.88562
GO:0043025	neuronal cell body	Cellular Component	0.0127	0.24406	ns	0.317813	ns	2	186	-1.61312
GO:0050772	positive regulation of axonogenesis	Biological Process	0.0303	0.245863	ns	0.317836	ns	1	20	-0.894427
GO:0001944	vasculature development	Biological Process	0.0303	0.245863	ns	0.317836	ns	1	18	-1.41421
GO:0004712	protein serine/threonine/tyrosine kinase activity	Molecular Function	0.0303	0.245863	ns	0.317836	ns	0	24	-1.22474
GO:0070160	tight junction	Cellular Component	0.0303	0.245863	ns	0.317836	ns	1	20	-2.68328
GO:0004177	aminopeptidase activity	Molecular Function	0.0303	0.245863	ns	0.317836	ns	0	23	-1.04257
GO:0045773	positive regulation of axon extension	Biological Process	0.0294	0.252288	ns	0.323253	ns	1	21	-1.09109
GO:0030159	signaling receptor complex adaptor activity	Molecular Function	0.0294	0.252288	ns	0.323253	ns	1	23	-1.87663
GO:0017080	sodium channel regulator activity	Molecular Function	0.0294	0.252288	ns	0.323253	ns	1	16	-2
GO:0030901	midbrain development	Biological Process	0.0294	0.252288	ns	0.323253	ns	1	16	-1.5
GO:0060349	bone morphogenesis	Biological Process	0.0294	0.252288	ns	0.323253	ns	1	19	-2.9824
GO:0031669	cellular response to nutrient levels	Biological Process	0.0294	0.252288	ns	0.323253	ns	0	28	-1.51186
GO:0032570	response to progesterone	Biological Process	0.0294	0.252288	ns	0.323253	ns	1	21	-2.4004
GO:0033574	response to testosterone	Biological Process	0.0294	0.252288	ns	0.323253	ns	1	17	-0.727607
GO:0030833	regulation of actin filament polymerization	Biological Process	0.0294	0.252288	ns	0.323253	ns	1	23	-0.208514
GO:0048147	negative regulation of fibroblast proliferation	Biological Process	0.0294	0.252288	ns	0.323253	ns	1	26	-0.784465
GO:0031267	small GTPase binding	Molecular Function	0.0132	0.258359	ns	0.329228	ns	2	234	-5.09902
GO:0050768	negative regulation of neurogenesis	Biological Process	0.0286	0.258659	ns	0.329228	ns	1	15	-0.258199
GO:0032743	positive regulation of interleukin-2 production	Biological Process	0.0286	0.258659	ns	0.329228	ns	1	19	-1.14708
GO:0004402	histone acetyltransferase activity	Molecular Function	0.0286	0.258659	ns	0.329228	ns	1	24	-1.63299
GO:0140658	ATP-dependent chromatin remodeler activity	Molecular Function	0.0286	0.258659	ns	0.329228	ns	1	32	-3.88909
GO:0009898	cytoplasmic side of plasma membrane	Cellular Component	0.0171	0.2626	ns	0.333877	ns	0	73	-1.28745
GO:0030666	endocytic vesicle membrane	Cellular Component	0.0171	0.2626	ns	0.333877	ns	2	33	-1.91485
GO:0010634	positive regulation of epithelial cell migration	Biological Process	0.0278	0.264975	ns	0.33524	ns	1	26	-2.35339
GO:0002102	podosome	Cellular Component	0.0278	0.264975	ns	0.33524	ns	1	26	-3.13786
GO:0050873	brown fat cell differentiation	Biological Process	0.0278	0.264975	ns	0.33524	ns	1	16	-1.5
GO:0030010	establishment of cell polarity	Biological Process	0.0278	0.264975	ns	0.33524	ns	1	23	-2.29366
GO:0005215	transporter activity	Molecular Function	0.0278	0.264975	ns	0.33524	ns	1	16	-3
GO:0032259	methylation	Biological Process	0.0142	0.267701	ns	0.338318	ns	1	159	-2.14124
GO:0004252	serine-type endopeptidase activity	Molecular Function	0.0142	0.267701	ns	0.338318	ns	3	56	-1.06904
GO:0008340	determination of adult lifespan	Biological Process	0.027	0.271239	ns	0.341328	ns	1	23	-0.625543
GO:0001707	mesoderm formation	Biological Process	0.027	0.271239	ns	0.341328	ns	1	25	-2.2
GO:0019899	enzyme binding	Molecular Function	0.0122	0.271263	ns	0.341328	ns	2	290	-1.99655
GO:0045648	positive regulation of erythrocyte differentiation	Biological Process	0.0263	0.277448	ns	0.346661	ns	0	23	-2.29366
GO:0071276	cellular response to cadmium ion	Biological Process	0.0263	0.277448	ns	0.346661	ns	0	17	-1.69775
GO:0046627	negative regulation of insulin receptor signaling pathway	Biological Process	0.0263	0.277448	ns	0.346661	ns	1	26	-1.96116
GO:1904707	positive regulation of vascular associated smooth muscle cell proliferation	Biological Process	0.0263	0.277448	ns	0.346661	ns	1	18	-1.88562
GO:0048813	dendrite morphogenesis	Biological Process	0.0263	0.277448	ns	0.346661	ns	1	24	-0.408248
GO:0140416	transcription regulator inhibitor activity	Molecular Function	0.0263	0.277448	ns	0.346661	ns	0	22	-0.426401
GO:0004888	transmembrane signaling receptor activity	Molecular Function	0.0127	0.278975	ns	0.34838	ns	3	56	-5.34522
GO:0005796	Golgi lumen	Cellular Component	0.0163	0.2815	ns	0.351155	ns	2	31	-3.77171
GO:0045765	regulation of angiogenesis	Biological Process	0.0256	0.283606	ns	0.351319	ns	1	21	-2.4004
GO:0005791	rough endoplasmic reticulum	Cellular Component	0.0256	0.283606	ns	0.351319	ns	1	29	-0.185695
GO:0055074	calcium ion homeostasis	Biological Process	0.0256	0.283606	ns	0.351319	ns	1	15	-0.774597
GO:0030522	intracellular receptor signaling pathway	Biological Process	0.0256	0.283606	ns	0.351319	ns	1	24	-2.44949
GO:0035025	positive regulation of Rho protein signal transduction	Biological Process	0.0256	0.283606	ns	0.351319	ns	1	16	-2.5
GO:0042771	intrinsic apoptotic signaling pathway in response to DNA damage by p53 class mediator	Biological Process	0.0256	0.283606	ns	0.351319	ns	1	28	-0.755929
GO:0042626	ATPase-coupled transmembrane transporter activity	Molecular Function	0.0256	0.283606	ns	0.351319	ns	1	16	-2.5
GO:0045505	dynein intermediate chain binding	Molecular Function	0.0256	0.283606	ns	0.351319	ns	1	16	-0.5
GO:0098978	glutamatergic synapse	Cellular Component	0.0119	0.287565	ns	0.355745	ns	4	207	-3.12772
GO:0002020	protease binding	Molecular Function	0.016	0.287794	ns	0.355745	ns	2	69	-0.842701
GO:0051056	regulation of small GTPase mediated signal transduction	Biological Process	0.016	0.287794	ns	0.355745	ns	2	78	-6.1143
GO:0045184	establishment of protein localization	Biological Process	0.025	0.289711	ns	0.356971	ns	1	23	-0.208514
GO:0071949	FAD binding	Molecular Function	0.025	0.289711	ns	0.356971	ns	1	31	-0.898027
GO:0042594	response to starvation	Biological Process	0.025	0.289711	ns	0.356971	ns	0	20	-0.894427
GO:0048144	fibroblast proliferation	Biological Process	0.025	0.289711	ns	0.356971	ns	1	29	-0.928477
GO:0090734	site of DNA damage	Cellular Component	0.025	0.289711	ns	0.356971	ns	1	35	-1.52128
GO:0010976	positive regulation of neuron projection development	Biological Process	0.0159	0.290939	ns	0.358293	ns	1	66	-2.46183
GO:0030672	synaptic vesicle membrane	Cellular Component	0.0157	0.294082	ns	0.361778	ns	2	58	-0.525226
GO:0051017	actin filament bundle assembly	Biological Process	0.0244	0.295764	ns	0.362691	ns	1	25	-2.6
GO:0033017	sarcoplasmic reticulum membrane	Cellular Component	0.0244	0.295764	ns	0.362691	ns	1	21	-1.96396
GO:2001234	negative regulation of apoptotic signaling pathway	Biological Process	0.0244	0.295764	ns	0.362691	ns	1	23	-1.4596
GO:0030001	metal ion transport	Biological Process	0.0244	0.295764	ns	0.362691	ns	1	18	-0.942809
GO:1900087	positive regulation of G1/S transition of mitotic cell cycle	Biological Process	0.0238	0.301766	ns	0.368294	ns	0	27	-2.50185
GO:0071345	cellular response to cytokine stimulus	Biological Process	0.0238	0.301766	ns	0.368294	ns	1	17	-1.69775
GO:0071526	semaphorin-plexin signaling pathway	Biological Process	0.0238	0.301766	ns	0.368294	ns	1	26	-3.53009
GO:0071364	cellular response to epidermal growth factor stimulus	Biological Process	0.0238	0.301766	ns	0.368294	ns	1	37	-1.80839
GO:1902894	negative regulation of miRNA transcription	Biological Process	0.0238	0.301766	ns	0.368294	ns	1	22	-3.83761
GO:0007566	embryo implantation	Biological Process	0.0238	0.301766	ns	0.368294	ns	1	18	-0.942809
GO:0007169	transmembrane receptor protein tyrosine kinase signaling pathway	Biological Process	0.0154	0.303498	ns	0.370018	ns	2	50	-4.24264
GO:0030414	peptidase inhibitor activity	Molecular Function	0.0154	0.303498	ns	0.370018	ns	1	35	-0.169031
GO:0016363	nuclear matrix	Cellular Component	0.0153	0.306632	ns	0.373053	ns	1	103	-1.47799
GO:0060391	positive regulation of SMAD protein signal transduction	Biological Process	0.0233	0.307717	ns	0.373195	ns	1	20	-3.57771
GO:0050919	negative chemotaxis	Biological Process	0.0233	0.307717	ns	0.373195	ns	1	16	-3
GO:0001818	negative regulation of cytokine production	Biological Process	0.0233	0.307717	ns	0.373195	ns	0	18	-0.471405
GO:1900026	positive regulation of substrate adhesion-dependent cell spreading	Biological Process	0.0227	0.313617	ns	0.378566	ns	1	29	-0.557086
GO:0007095	mitotic G2 DNA damage checkpoint signaling	Biological Process	0.0227	0.313617	ns	0.378566	ns	0	35	-1.18322
GO:0035094	response to nicotine	Biological Process	0.0227	0.313617	ns	0.378566	ns	0	15	-0.258199
GO:0048488	synaptic vesicle endocytosis	Biological Process	0.0227	0.313617	ns	0.378566	ns	1	25	-1.8
GO:0070507	regulation of microtubule cytoskeleton organization	Biological Process	0.0227	0.313617	ns	0.378566	ns	1	25	-3.8
GO:0050852	T cell receptor signaling pathway	Biological Process	0.0148	0.319141	ns	0.384225	ns	2	59	-1.69246
GO:0003727	single-stranded RNA binding	Molecular Function	0.0222	0.319468	ns	0.384225	ns	1	33	-0.870388
GO:0007043	cell-cell junction assembly	Biological Process	0.0222	0.319468	ns	0.384225	ns	1	15	-1.80739
GO:0042169	SH2 domain binding	Molecular Function	0.0222	0.319468	ns	0.384225	ns	1	23	-2.71069
GO:0045663	positive regulation of myoblast differentiation	Biological Process	0.0222	0.319468	ns	0.384225	ns	1	27	-0.96225
GO:0045595	regulation of cell differentiation	Biological Process	0.0217	0.325268	ns	0.38971	ns	1	25	-1
GO:0048870	cell motility	Biological Process	0.0217	0.325268	ns	0.38971	ns	1	31	-2.33487
GO:0015914	phospholipid transport	Biological Process	0.0217	0.325268	ns	0.38971	ns	1	30	-0.730297
GO:0090575	RNA polymerase II transcription regulator complex	Cellular Component	0.0146	0.325376	ns	0.38971	ns	1	97	-1.52302
GO:0014823	response to activity	Biological Process	0.0213	0.33102	ns	0.394835	ns	0	25	-1
GO:0016235	aggresome	Cellular Component	0.0213	0.33102	ns	0.394835	ns	1	24	-1.22474
GO:0007163	establishment or maintenance of cell polarity	Biological Process	0.0213	0.33102	ns	0.394835	ns	1	31	-0.538816
GO:0001784	phosphotyrosine residue binding	Molecular Function	0.0213	0.33102	ns	0.394835	ns	1	30	-2.19089
GO:0045121	membrane raft	Cellular Component	0.0126	0.332521	ns	0.396421	ns	2	108	-2.50185
GO:0051879	Hsp90 protein binding	Molecular Function	0.0208	0.336722	ns	0.398964	ns	0	30	-1.09545
GO:0034446	substrate adhesion-dependent cell spreading	Biological Process	0.0208	0.336722	ns	0.398964	ns	1	33	-2.95932
GO:0004715	non-membrane spanning protein tyrosine kinase activity	Molecular Function	0.0208	0.336722	ns	0.398964	ns	0	29	-1.67126
GO:0032728	positive regulation of interferon-beta production	Biological Process	0.0208	0.336722	ns	0.398964	ns	0	30	-0.365148
GO:0090307	mitotic spindle assembly	Biological Process	0.0208	0.336722	ns	0.398964	ns	1	40	-2.84605
GO:0048477	oogenesis	Biological Process	0.0208	0.336722	ns	0.398964	ns	1	20	-1.34164
GO:0018108	peptidyl-tyrosine phosphorylation	Biological Process	0.0208	0.336722	ns	0.398964	ns	1	21	-3.27327
GO:0048286	lung alveolus development	Biological Process	0.0208	0.336722	ns	0.398964	ns	1	28	-3.02372
GO:0048568	embryonic organ development	Biological Process	0.0208	0.336722	ns	0.398964	ns	1	32	-2.12132
GO:0043154	negative regulation of cysteine-type endopeptidase activity involved in apoptotic process	Biological Process	0.0208	0.336722	ns	0.398964	ns	1	29	-1.67126
GO:0001942	hair follicle development	Biological Process	0.0204	0.342377	ns	0.404008	ns	1	25	-3.4
GO:0050767	regulation of neurogenesis	Biological Process	0.0204	0.342377	ns	0.404008	ns	1	27	-1.34715
GO:0046332	SMAD binding	Molecular Function	0.0204	0.342377	ns	0.404008	ns	1	38	-2.91999
GO:0051781	positive regulation of cell division	Biological Process	0.0204	0.342377	ns	0.404008	ns	1	20	-1.34164
GO:0008542	visual learning	Biological Process	0.0204	0.342377	ns	0.404008	ns	1	27	-1.34715
GO:0070588	calcium ion transmembrane transport	Biological Process	0.014	0.343986	ns	0.4057	ns	2	50	-2.82843
GO:0030544	Hsp70 protein binding	Molecular Function	0.02	0.347983	ns	0.408955	ns	0	35	-0.507093
GO:0048538	thymus development	Biological Process	0.02	0.347983	ns	0.408955	ns	1	32	-1.41421
GO:0030016	myofibril	Cellular Component	0.02	0.347983	ns	0.408955	ns	1	16	-1
GO:0016358	dendrite development	Biological Process	0.02	0.347983	ns	0.408955	ns	1	21	-1.52753
GO:0001756	somitogenesis	Biological Process	0.02	0.347983	ns	0.408955	ns	1	28	-3.02372
GO:0009617	response to bacterium	Biological Process	0.0138	0.350154	ns	0.411297	ns	0	33	-0.870388
GO:0045429	positive regulation of nitric oxide biosynthetic process	Biological Process	0.0196	0.353542	ns	0.414226	ns	1	21	-1.09109
GO:0005871	kinesin complex	Cellular Component	0.0196	0.353542	ns	0.414226	ns	1	35	-3.21159
GO:0043524	negative regulation of neuron apoptotic process	Biological Process	0.0136	0.356302	ns	0.417037	ns	2	77	-1.48149
GO:0004713	protein tyrosine kinase activity	Molecular Function	0.0136	0.356302	ns	0.417037	ns	1	82	-2.87122
GO:0050821	protein stabilization	Biological Process	0.012	0.358042	ns	0.418775	ns	2	178	-0.149906
GO:0004857	enzyme inhibitor activity	Molecular Function	0.0192	0.359053	ns	0.418775	ns	1	24	-0.816497
GO:0048013	ephrin receptor signaling pathway	Biological Process	0.0192	0.359053	ns	0.418775	ns	1	31	-3.05329
GO:0008630	intrinsic apoptotic signaling pathway in response to DNA damage	Biological Process	0.0189	0.364518	ns	0.423867	ns	0	39	-0.800641
GO:0048863	stem cell differentiation	Biological Process	0.0189	0.364518	ns	0.423867	ns	1	26	-1.1767
GO:0070527	platelet aggregation	Biological Process	0.0189	0.364518	ns	0.423867	ns	1	26	-1.1767
GO:0003924	GTPase activity	Molecular Function	0.0111	0.369029	ns	0.428659	ns	4	216	-0.136083
GO:0009725	response to hormone	Biological Process	0.0185	0.369936	ns	0.428659	ns	1	32	-1.06066
GO:0001772	immunological synapse	Cellular Component	0.0185	0.369936	ns	0.428659	ns	1	25	-1.8
GO:0005080	protein kinase C binding	Molecular Function	0.0185	0.369936	ns	0.428659	ns	1	31	-0.898027
GO:0030838	positive regulation of actin filament polymerization	Biological Process	0.0185	0.369936	ns	0.428659	ns	0	35	-1.18322
GO:0021549	cerebellum development	Biological Process	0.0182	0.375309	ns	0.434015	ns	1	26	-2.35339
GO:0007249	canonical NF-kappaB signal transduction	Biological Process	0.0182	0.375309	ns	0.434015	ns	1	42	-0.92582
GO:0006487	protein N-linked glycosylation	Biological Process	0.0182	0.375309	ns	0.434015	ns	1	44	-1.80907
GO:0043627	response to estrogen	Biological Process	0.0182	0.375309	ns	0.434015	ns	1	26	-1.96116
GO:0006813	potassium ion transport	Biological Process	0.013	0.377651	ns	0.436506	ns	2	30	-3.28634
GO:0065003	protein-containing complex assembly	Biological Process	0.0129	0.380678	ns	0.439565	ns	2	94	-2.06284
GO:0031901	early endosome membrane	Cellular Component	0.0115	0.385727	ns	0.444727	ns	2	134	-1.72774
GO:0004879	nuclear receptor activity	Molecular Function	0.0175	0.385917	ns	0.444727	ns	1	29	-1.67126
GO:0045599	negative regulation of fat cell differentiation	Biological Process	0.0175	0.385917	ns	0.444727	ns	0	31	-0.898027
GO:0071805	potassium ion transmembrane transport	Biological Process	0.0127	0.386712	ns	0.445421	ns	2	28	-3.02372
GO:0007267	cell-cell signaling	Biological Process	0.0114	0.390316	ns	0.449126	ns	2	60	-1.29099
GO:0004714	transmembrane receptor protein tyrosine kinase activity	Molecular Function	0.0172	0.391154	ns	0.449642	ns	1	22	-3.41121
GO:0072686	mitotic spindle	Cellular Component	0.0126	0.392721	ns	0.451219	ns	2	111	-2.94239
GO:0030170	pyridoxal phosphate binding	Molecular Function	0.0169	0.396346	ns	0.454482	ns	1	31	-0.898027
GO:0045786	negative regulation of cell cycle	Biological Process	0.0169	0.396346	ns	0.454482	ns	1	38	-1.62221
GO:0007519	skeletal muscle tissue development	Biological Process	0.0169	0.396346	ns	0.454482	ns	0	29	-1.29987
GO:0012505	endomembrane system	Cellular Component	0.0112	0.399471	ns	0.457838	ns	2	183	-1.40452
GO:1990782	protein tyrosine kinase binding	Molecular Function	0.0164	0.406599	ns	0.464397	ns	1	24	-2.44949
GO:0003007	heart morphogenesis	Biological Process	0.0164	0.406599	ns	0.464397	ns	0	30	-2.92119
GO:0043406	positive regulation of MAP kinase activity	Biological Process	0.0164	0.406599	ns	0.464397	ns	1	17	-2.66789
GO:0009966	regulation of signal transduction	Biological Process	0.0164	0.406599	ns	0.464397	ns	1	32	-2.82843
GO:0031526	brush border membrane	Cellular Component	0.0164	0.406599	ns	0.464397	ns	1	22	-1.70561
GO:0006259	DNA metabolic process	Biological Process	0.0164	0.406599	ns	0.464397	ns	1	49	-1.28571
GO:0004721	phosphoprotein phosphatase activity	Molecular Function	0.0121	0.410584	ns	0.468487	ns	2	108	-0.3849
GO:0043087	regulation of GTPase activity	Biological Process	0.0161	0.41166	ns	0.46879	ns	1	41	-1.40556
GO:0010595	positive regulation of endothelial cell migration	Biological Process	0.0161	0.41166	ns	0.46879	ns	1	33	-1.21854
GO:0140359	ABC-type transporter activity	Molecular Function	0.0161	0.41166	ns	0.46879	ns	1	20	-2.23607
GO:0045597	positive regulation of cell differentiation	Biological Process	0.0161	0.41166	ns	0.46879	ns	1	36	-1
GO:1902895	positive regulation of miRNA transcription	Biological Process	0.0159	0.416678	ns	0.473572	ns	1	40	-3.79473
GO:0007266	Rho protein signal transduction	Biological Process	0.0159	0.416678	ns	0.473572	ns	0	46	-3.83349
GO:0009612	response to mechanical stimulus	Biological Process	0.0156	0.421653	ns	0.477736	ns	1	26	-2.35339
GO:0006865	amino acid transport	Biological Process	0.0156	0.421653	ns	0.477736	ns	1	31	-1.61645
GO:0005637	nuclear inner membrane	Cellular Component	0.0156	0.421653	ns	0.477736	ns	0	41	-0.468521
GO:0070301	cellular response to hydrogen peroxide	Biological Process	0.0154	0.426586	ns	0.481878	ns	0	50	-0.565685
GO:0002062	chondrocyte differentiation	Biological Process	0.0154	0.426586	ns	0.481878	ns	1	29	-4.64238
GO:0017053	transcription repressor complex	Cellular Component	0.0154	0.426586	ns	0.481878	ns	1	51	-1.26025
GO:0010507	negative regulation of autophagy	Biological Process	0.0154	0.426586	ns	0.481878	ns	1	45	-1.63978
GO:0031965	nuclear membrane	Cellular Component	0.0107	0.426693	ns	0.481878	ns	3	206	-3.06563
GO:0015629	actin cytoskeleton	Cellular Component	0.0107	0.428943	ns	0.484182	ns	3	172	-3.81246
GO:0045665	negative regulation of neuron differentiation	Biological Process	0.0152	0.431478	ns	0.486095	ns	1	27	-1.73205
GO:0042472	inner ear morphogenesis	Biological Process	0.0152	0.431478	ns	0.486095	ns	1	23	-2.71069
GO:0060170	ciliary membrane	Cellular Component	0.0152	0.431478	ns	0.486095	ns	1	31	-0.898027
GO:0002931	response to ischemia	Biological Process	0.0152	0.431478	ns	0.486095	ns	0	36	-0.333333
GO:0060291	long-term synaptic potentiation	Biological Process	0.0149	0.436328	ns	0.490604	ns	1	23	-2.29366
GO:0001947	heart looping	Biological Process	0.0147	0.441136	ns	0.494808	ns	1	34	-0.342997
GO:0008286	insulin receptor signaling pathway	Biological Process	0.0147	0.441136	ns	0.494808	ns	1	55	-2.83164
GO:0009749	response to glucose	Biological Process	0.0147	0.441136	ns	0.494808	ns	1	35	-0.507093
GO:0036064	ciliary basal body	Cellular Component	0.0113	0.445513	ns	0.498947	ns	1	125	-2.59384
GO:0001932	regulation of protein phosphorylation	Biological Process	0.0145	0.445904	ns	0.498947	ns	1	41	-1.09322
GO:0007584	response to nutrient	Biological Process	0.0145	0.445904	ns	0.498947	ns	0	35	-1.18322
GO:0031090	organelle membrane	Cellular Component	0.0145	0.445904	ns	0.498947	ns	0	34	-0.342997
GO:0043010	camera-type eye development	Biological Process	0.0143	0.450631	ns	0.50302	ns	0	24	-2.04124
GO:0006282	regulation of DNA repair	Biological Process	0.0143	0.450631	ns	0.50302	ns	0	58	-0.262613
GO:0030139	endocytic vesicle	Cellular Component	0.0143	0.450631	ns	0.50302	ns	1	43	-2.28748
GO:0048661	positive regulation of smooth muscle cell proliferation	Biological Process	0.0143	0.450631	ns	0.50302	ns	1	27	-0.57735
GO:0005938	cell cortex	Cellular Component	0.0112	0.451224	ns	0.503439	ns	2	121	-3.90909
GO:0048812	neuron projection morphogenesis	Biological Process	0.0141	0.455318	ns	0.507273	ns	1	37	-0.821995
GO:0045669	positive regulation of osteoblast differentiation	Biological Process	0.0141	0.455318	ns	0.507273	ns	1	34	-2.05798
GO:0042552	myelination	Biological Process	0.0139	0.459966	ns	0.511855	ns	1	39	-1.1209
GO:0005096	GTPase activator activity	Molecular Function	0.0102	0.460094	ns	0.511855	ns	3	192	-5.48483
GO:0019221	cytokine-mediated signaling pathway	Biological Process	0.0109	0.462544	ns	0.514333	ns	2	62	-1.016
GO:0006898	receptor-mediated endocytosis	Biological Process	0.0137	0.464574	ns	0.516094	ns	1	41	-2.65495
GO:0035064	methylated histone binding	Molecular Function	0.0135	0.469142	ns	0.519921	ns	0	59	-3.25472
GO:0008654	phospholipid biosynthetic process	Biological Process	0.0135	0.469142	ns	0.519921	ns	1	48	-2.02073
GO:0006338	chromatin remodeling	Biological Process	0.0097	0.469647	ns	0.520232	ns	3	300	-5.88897
GO:0060041	retina development in camera-type eye	Biological Process	0.0133	0.473672	ns	0.523687	ns	1	30	-1.46059
GO:0009968	negative regulation of signal transduction	Biological Process	0.0133	0.473672	ns	0.523687	ns	1	31	-2.33487
GO:0030168	platelet activation	Biological Process	0.0133	0.473672	ns	0.523687	ns	1	29	-2.41404
GO:0060348	bone development	Biological Process	0.0132	0.478164	ns	0.5284	ns	1	44	-4.22116
GO:0007166	cell surface receptor signaling pathway	Biological Process	0.0095	0.478882	ns	0.528942	ns	3	95	-2.15455
GO:0009925	basal plasma membrane	Cellular Component	0.013	0.482617	ns	0.532305	ns	1	39	-4.32346
GO:0002244	hematopoietic progenitor cell differentiation	Biological Process	0.013	0.482617	ns	0.532305	ns	1	45	-3.1305
GO:0003779	actin binding	Molecular Function	0.0095	0.484393	ns	0.534009	ns	3	232	-5.12095
GO:0021766	hippocampus development	Biological Process	0.0128	0.487032	ns	0.536152	ns	1	45	-1.0435
GO:0005518	collagen binding	Molecular Function	0.0125	0.495751	ns	0.545232	ns	1	26	-2.74563
GO:0043484	regulation of RNA splicing	Biological Process	0.0123	0.500055	ns	0.549443	ns	0	65	-0.372104
GO:0001817	regulation of cytokine production	Biological Process	0.0123	0.500055	ns	0.549443	ns	1	36	-3
GO:0002039	p53 binding	Molecular Function	0.0122	0.504322	ns	0.552819	ns	1	61	-0.896258
GO:0031594	neuromuscular junction	Cellular Component	0.0122	0.504322	ns	0.552819	ns	1	41	-2.9673
GO:0007368	determination of left/right symmetry	Biological Process	0.012	0.508553	ns	0.555352	ns	1	39	-1.76141
GO:0001664	G protein-coupled receptor binding	Molecular Function	0.012	0.508553	ns	0.555352	ns	1	29	-0.928477
GO:0018105	peptidyl-serine phosphorylation	Biological Process	0.012	0.508553	ns	0.555352	ns	1	70	-3.34664
GO:0005254	chloride channel activity	Molecular Function	0.012	0.508553	ns	0.555352	ns	1	24	-2.04124
GO:0030509	BMP signaling pathway	Biological Process	0.012	0.508553	ns	0.555352	ns	1	40	-3.16228
GO:0009267	cellular response to starvation	Biological Process	0.012	0.508553	ns	0.555352	ns	1	58	-0.525226
GO:0030136	clathrin-coated vesicle	Cellular Component	0.012	0.508553	ns	0.555352	ns	0	67	-0.366508
GO:0045666	positive regulation of neuron differentiation	Biological Process	0.0119	0.512748	ns	0.558878	ns	1	32	-2.82843
GO:0098655	monoatomic cation transmembrane transport	Biological Process	0.0119	0.512748	ns	0.558878	ns	1	24	-2.85774
GO:0006869	lipid transport	Biological Process	0.0098	0.519648	ns	0.566132	ns	2	104	-2.15728
GO:0000049	tRNA binding	Molecular Function	0.0116	0.521031	ns	0.567105	ns	0	73	-0.117041
GO:0030175	filopodium	Cellular Component	0.0116	0.521031	ns	0.567105	ns	1	44	-2.11058
GO:0061629	RNA polymerase II-specific DNA-binding transcription factor binding	Molecular Function	0.0097	0.524873	ns	0.569947	ns	1	126	-3.38531
GO:0030165	PDZ domain binding	Molecular Function	0.0115	0.52512	ns	0.569947	ns	1	48	-2.3094
GO:0030097	hemopoiesis	Biological Process	0.0115	0.52512	ns	0.569947	ns	0	52	-1.6641
GO:0007565	female pregnancy	Biological Process	0.0115	0.52512	ns	0.569947	ns	1	27	-2.11695
GO:0008168	methyltransferase activity	Molecular Function	0.0096	0.532639	ns	0.577627	ns	1	156	-2.24179
GO:0051402	neuron apoptotic process	Biological Process	0.0112	0.533194	ns	0.577627	ns	1	61	-1.40841
GO:0007611	learning or memory	Biological Process	0.0112	0.533194	ns	0.577627	ns	1	33	-2.61116
GO:0051117	ATPase binding	Molecular Function	0.0111	0.53718	ns	0.581128	ns	1	60	-1.29099
GO:0051213	dioxygenase activity	Molecular Function	0.0111	0.53718	ns	0.581128	ns	1	57	-0.662266
GO:0050731	positive regulation of peptidyl-tyrosine phosphorylation	Biological Process	0.0111	0.53718	ns	0.581128	ns	1	40	-2.21359
GO:0005516	calmodulin binding	Molecular Function	0.0095	0.537769	ns	0.581494	ns	2	103	-3.44865
GO:0008013	beta-catenin binding	Molecular Function	0.011	0.541131	ns	0.583766	ns	1	59	-3.25472
GO:0016328	lateral plasma membrane	Cellular Component	0.011	0.541131	ns	0.583766	ns	1	53	-2.88457
GO:0042102	positive regulation of T cell proliferation	Biological Process	0.011	0.541131	ns	0.583766	ns	1	21	-1.09109
GO:0071277	cellular response to calcium ion	Biological Process	0.011	0.541131	ns	0.583766	ns	1	38	-0.648886
GO:0003714	transcription corepressor activity	Molecular Function	0.0094	0.542859	ns	0.585357	ns	1	160	-3.32039
GO:0001819	positive regulation of cytokine production	Biological Process	0.0109	0.545049	ns	0.586898	ns	1	23	-0.208514
GO:0032436	positive regulation of proteasomal ubiquitin-dependent protein catabolic process	Biological Process	0.0109	0.545049	ns	0.586898	ns	1	71	-0.118678
GO:0030163	protein catabolic process	Biological Process	0.0108	0.548934	ns	0.589709	ns	1	60	-0.258199
GO:0030658	transport vesicle membrane	Cellular Component	0.0108	0.548934	ns	0.589709	ns	1	20	-0.447214
GO:0016485	protein processing	Biological Process	0.0108	0.548934	ns	0.589709	ns	0	53	-0.961524
GO:0032729	positive regulation of type II interferon production	Biological Process	0.0105	0.556605	ns	0.596841	ns	0	25	-1.4
GO:0001618	virus receptor activity	Molecular Function	0.0105	0.556605	ns	0.596841	ns	1	47	-3.64662
GO:0045177	apical part of cell	Cellular Component	0.0105	0.556605	ns	0.596841	ns	1	52	-1.94145
GO:0008233	peptidase activity	Molecular Function	0.0085	0.558283	ns	0.598364	ns	4	257	-0.436648
GO:0006821	chloride transport	Biological Process	0.0104	0.560392	ns	0.60021	ns	1	27	-1.73205
GO:0005929	cilium	Cellular Component	0.0086	0.560524	ns	0.60021	ns	4	204	-1.68034
GO:0034220	monoatomic ion transmembrane transport	Biological Process	0.0086	0.562224	ns	0.601473	ns	3	104	-4.31455
GO:0007179	transforming growth factor beta receptor signaling pathway	Biological Process	0.0103	0.564146	ns	0.602415	ns	1	60	-4.90578
GO:0098839	postsynaptic density membrane	Cellular Component	0.0103	0.564146	ns	0.602415	ns	1	22	-0.426401
GO:0042632	cholesterol homeostasis	Biological Process	0.0103	0.564146	ns	0.602415	ns	1	44	-0.904534
GO:0051015	actin filament binding	Molecular Function	0.009	0.565285	ns	0.603353	ns	2	131	-4.80537
GO:0001227	DNA-binding transcription repressor activity, RNA polymerase II-specific	Molecular Function	0.0086	0.574327	ns	0.611417	ns	3	195	-4.79797
GO:0019904	protein domain specific binding	Molecular Function	0.0088	0.574996	ns	0.611417	ns	1	172	-0.914991
GO:0098685	Schaffer collateral - CA1 synapse	Cellular Component	0.01	0.575219	ns	0.611417	ns	1	46	-2.65396
GO:0005262	calcium channel activity	Molecular Function	0.01	0.575219	ns	0.611417	ns	1	28	-1.88982
GO:0001540	amyloid-beta binding	Molecular Function	0.01	0.575219	ns	0.611417	ns	1	41	-1.09322
GO:0045596	negative regulation of cell differentiation	Biological Process	0.01	0.575219	ns	0.611417	ns	1	29	-2.41404
GO:0003730	mRNA 3'-UTR binding	Molecular Function	0.01	0.575219	ns	0.611417	ns	0	68	-1.21268
GO:0031625	ubiquitin protein ligase binding	Molecular Function	0.0085	0.576263	ns	0.612246	ns	2	256	-0.125
GO:0007420	brain development	Biological Process	0.0086	0.589265	ns	0.625486	ns	2	111	-3.51188
GO:0019900	kinase binding	Molecular Function	0.0096	0.589548	ns	0.625499	ns	1	75	-2.19393
GO:0016779	nucleotidyltransferase activity	Molecular Function	0.0095	0.593054	ns	0.628643	ns	0	85	-0.325396
GO:0060326	cell chemotaxis	Biological Process	0.0093	0.599978	ns	0.635691	ns	0	24	-0.816497
GO:0005811	lipid droplet	Cellular Component	0.0092	0.606784	ns	0.642314	ns	1	68	-0.727607
GO:0051028	mRNA transport	Biological Process	0.009	0.613475	ns	0.648507	ns	0	90	-0.421637
GO:0005635	nuclear envelope	Cellular Component	0.0082	0.616734	ns	0.651106	ns	0	175	-1.13389
GO:0003697	single-stranded DNA binding	Molecular Function	0.0089	0.616778	ns	0.651106	ns	0	94	-2.06284
GO:0120162	positive regulation of cold-induced thermogenesis	Biological Process	0.0088	0.620053	ns	0.653966	ns	1	53	-1.78569
GO:0007517	muscle organ development	Biological Process	0.0088	0.6233	ns	0.656493	ns	0	48	-0.57735
GO:0035091	phosphatidylinositol binding	Molecular Function	0.0088	0.6233	ns	0.656493	ns	0	90	-1.68655
GO:0003729	mRNA binding	Molecular Function	0.008	0.627757	ns	0.660587	ns	2	182	-0.44475
GO:0030425	dendrite	Cellular Component	0.0079	0.62867	ns	0.661247	ns	3	218	-2.57368
GO:0009952	anterior/posterior pattern specification	Biological Process	0.0086	0.629711	ns	0.661439	ns	1	50	-4.24264
GO:0005200	structural constituent of cytoskeleton	Molecular Function	0.0086	0.629711	ns	0.661439	ns	1	59	-2.47359
GO:0006954	inflammatory response	Biological Process	0.0078	0.633274	ns	0.66488	ns	3	156	-1.1209
GO:0050728	negative regulation of inflammatory response	Biological Process	0.0085	0.636013	ns	0.666849	ns	0	57	-0.927173
GO:0046718	viral entry into host cell	Biological Process	0.0085	0.636013	ns	0.666849	ns	1	65	-2.35666
GO:1902476	chloride transmembrane transport	Biological Process	0.0085	0.636013	ns	0.666849	ns	1	37	-3.12358
GO:0035579	specific granule membrane	Cellular Component	0.0083	0.645267	ns	0.676245	ns	1	49	-1.57143
GO:0051607	defense response to virus	Biological Process	0.0078	0.646979	ns	0.677425	ns	0	144	-0.333333
GO:0015297	antiporter activity	Molecular Function	0.0082	0.6483	ns	0.678194	ns	1	65	-1.11631
GO:0001764	neuron migration	Biological Process	0.0082	0.6483	ns	0.678194	ns	1	57	-0.927173
GO:0050729	positive regulation of inflammatory response	Biological Process	0.0081	0.651306	ns	0.681032	ns	1	43	-1.37249
GO:0051091	positive regulation of DNA-binding transcription factor activity	Biological Process	0.0079	0.660173	ns	0.68968	ns	0	55	-2.0226
GO:0007186	G protein-coupled receptor signaling pathway	Biological Process	0.0078	0.662347	ns	0.691639	ns	7	142	-3.35673
GO:0035725	sodium ion transmembrane transport	Biological Process	0.0079	0.663079	ns	0.69209	ns	1	36	-1.33333
GO:0032760	positive regulation of tumor necrosis factor production	Biological Process	0.0078	0.66596	ns	0.694158	ns	1	45	-1.34164
GO:0032755	positive regulation of interleukin-6 production	Biological Process	0.0078	0.66596	ns	0.694158	ns	1	48	-0.288675
GO:0005543	phospholipid binding	Molecular Function	0.0076	0.674456	ns	0.702381	ns	1	57	-0.927173
GO:0004930	G protein-coupled receptor activity	Molecular Function	0.0076	0.677121	ns	0.704329	ns	7	67	-3.54291
GO:0006260	DNA replication	Biological Process	0.0076	0.677239	ns	0.704329	ns	1	121	-4.45455
GO:0036211	protein modification process	Biological Process	0.0076	0.677239	ns	0.704329	ns	1	94	-0.618853
GO:0001669	acrosomal vesicle	Cellular Component	0.0075	0.68	ns	0.706882	ns	1	45	-0.149071
GO:0006508	proteolysis	Biological Process	0.0074	0.687268	ns	0.713476	ns	4	286	-0.118262
GO:0003712	transcription coregulator activity	Molecular Function	0.0074	0.68814	ns	0.713741	ns	1	107	-1.06341
GO:0042826	histone deacetylase binding	Molecular Function	0.0073	0.690807	ns	0.716187	ns	1	92	-1.25109
GO:0006814	sodium ion transport	Biological Process	0.0072	0.693452	ns	0.718285	ns	1	36	-1.33333
GO:0051649	establishment of localization in cell	Biological Process	0.0072	0.693452	ns	0.718285	ns	0	65	-1.11631
GO:0000165	MAPK cascade	Biological Process	0.007	0.703807	ns	0.728359	ns	1	94	-2.6817
GO:0034451	centriolar satellite	Cellular Component	0.007	0.706341	ns	0.730654	ns	0	94	-2.26913
GO:0051321	meiotic cell cycle	Biological Process	0.0068	0.713815	ns	0.737725	ns	1	56	-2.93987
GO:0055038	recycling endosome membrane	Cellular Component	0.0068	0.713815	ns	0.737725	ns	1	79	-0.112509
GO:0045087	innate immune response	Biological Process	0.0071	0.71493	ns	0.738549	ns	2	276	-1.32424
GO:0003690	double-stranded DNA binding	Molecular Function	0.0067	0.723485	ns	0.746386	ns	0	100	-1.2
GO:0019882	antigen processing and presentation	Biological Process	0.0066	0.728197	ns	0.750244	ns	1	22	-0.426401
GO:0051092	positive regulation of NF-kappaB transcription factor activity	Biological Process	0.0065	0.730524	ns	0.751971	ns	1	78	-1.13228
GO:0000922	spindle pole	Cellular Component	0.0064	0.737384	ns	0.758021	ns	1	134	-2.07328
GO:0000278	mitotic cell cycle	Biological Process	0.0064	0.737384	ns	0.758021	ns	1	119	-1.92507
GO:0032588	trans-Golgi network membrane	Cellular Component	0.0064	0.739632	ns	0.759657	ns	1	78	-0.452911
GO:0016874	ligase activity	Molecular Function	0.0064	0.739632	ns	0.759657	ns	1	109	-1.05361
GO:0006816	calcium ion transport	Biological Process	0.0063	0.741861	ns	0.761608	ns	1	55	-0.94388
GO:0006811	monoatomic ion transport	Biological Process	0.0069	0.746231	ns	0.765755	ns	5	236	-2.47359
GO:0043197	dendritic spine	Cellular Component	0.0062	0.750587	ns	0.769884	ns	1	74	-1.39497
GO:0034702	monoatomic ion channel complex	Cellular Component	0.0061	0.752723	ns	0.771732	ns	1	21	-3.27327
GO:0000775	chromosome, centromeric region	Cellular Component	0.006	0.763129	ns	0.782056	ns	1	144	-1.5
GO:0000209	protein polyubiquitination	Biological Process	0.0059	0.767169	ns	0.785847	ns	1	136	-0.685994
GO:0001650	fibrillar center	Cellular Component	0.0058	0.769163	ns	0.787541	ns	1	128	-0.176777
GO:0000776	kinetochore	Cellular Component	0.0058	0.77114	ns	0.789216	ns	1	158	-0.954669
GO:0072659	protein localization to plasma membrane	Biological Process	0.0058	0.7731	ns	0.790523	ns	1	106	-2.7196
GO:0042393	histone binding	Molecular Function	0.0056	0.784515	ns	0.80179	ns	1	135	-4.04512
GO:0045296	cadherin binding	Molecular Function	0.0059	0.784812	ns	0.80179	ns	2	272	-3.15296
GO:0005814	centriole	Cellular Component	0.0056	0.786361	ns	0.803018	ns	0	122	-3.62143
GO:0072562	blood microparticle	Cellular Component	0.0055	0.788191	ns	0.804532	ns	1	32	-0.353553
GO:0005769	early endosome	Cellular Component	0.0058	0.795619	ns	0.811756	ns	1	229	-1.51988
GO:0140297	DNA-binding transcription factor binding	Molecular Function	0.0053	0.79885	ns	0.814693	ns	1	132	-1.5667
GO:0006486	protein glycosylation	Biological Process	0.0053	0.802283	ns	0.817834	ns	1	115	-2.89076
GO:0000781	chromosome, telomeric region	Cellular Component	0.0052	0.807323	ns	0.822609	ns	0	140	-2.02837
GO:0006955	immune response	Biological Process	0.0062	0.817473	ns	0.831487	ns	3	104	-1.1767
GO:0008289	lipid binding	Molecular Function	0.0053	0.833099	ns	0.846637	ns	1	205	-1.18733
GO:0098793	presynapse	Cellular Component	0.0047	0.836404	ns	0.849622	ns	1	114	-1.31122
GO:0016604	nuclear body	Cellular Component	0.0052	0.837458	ns	0.850319	ns	1	291	-2.16898
GO:0060090	molecular adaptor activity	Molecular Function	0.0046	0.844646	ns	0.856865	ns	1	139	-1.95083
GO:0005874	microtubule	Cellular Component	0.0051	0.845869	ns	0.857354	ns	2	241	-3.02754
GO:0007268	chemical synaptic transmission	Biological Process	0.0046	0.8473	ns	0.858429	ns	1	53	-0.961524
GO:0007601	visual perception	Biological Process	0.0045	0.849909	ns	0.860335	ns	0	57	-0.662266
GO:0044877	protein-containing complex binding	Molecular Function	0.0051	0.849925	ns	0.860335	ns	1	258	-0.373544
GO:0003824	catalytic activity	Molecular Function	0.005	0.85679	ns	0.866906	ns	1	250	-0.126491
GO:0000977	RNA polymerase II transcription regulatory region sequence-specific DNA binding	Molecular Function	0.0049	0.867899	ns	0.876229	ns	2	204	-3.08062
GO:0030246	carbohydrate binding	Molecular Function	0.0042	0.869246	ns	0.876825	ns	1	64	-0.25
GO:0022857	transmembrane transporter activity	Molecular Function	0.0042	0.869246	ns	0.876825	ns	1	85	-2.71163
GO:0005975	carbohydrate metabolic process	Biological Process	0.004	0.883115	ns	0.890038	ns	1	138	-0.851257
GO:0008150	biological_process	Biological Process	0.005	0.885767	ns	0.892323	ns	2	269	-0.182913
GO:0005819	spindle	Cellular Component	0.0039	0.889012	ns	0.895202	ns	1	200	-2.68701
GO:0002250	adaptive immune response	Biological Process	0.0039	0.95964	ns	0.963805	ns	3	68	-1.69775
GO:0061630	ubiquitin protein ligase activity	Molecular Function	0.0023	0.974525	ns	0.977059	ns	1	253	-0.314347
GO:0050896	response to stimulus	Biological Process	0.0011	0.99951	ns	0.999717	ns	0	91	-0.314485

## Sheet: Table S8
Table S8: Negatively enriched KEGG pathways identified by GSEA
NAME	SIZE	ES	NES	NOM.pval	FDR.qval
cell adhesion molecules	48	-0.71943	-2.41982	0	0
ecm receptor interaction	32	-0.721658	-2.25776	0	0
dilated cardiomyopathy	33	-0.686302	-2.15599	0	0
cytoskeleton in muscle cells	92	-0.55372	-2.08136	0	0.000924957
proteoglycans in cancer	127	-0.517251	-2.0735	0	0.000739966
signaling pathways regulating pluripotency of stem cells	85	-0.554241	-2.05831	0	0.000780842
tgf beta signaling pathway	67	-0.564416	-2.02575	0	0.000937119
wnt signaling pathway	99	-0.53051	-2.01938	0	0.000819979
focal adhesion	122	-0.511724	-2.01928	0	0.00072887
melanogenesis	52	-0.584872	-2.01162	0	0.000655983
morphine addiction	29	-0.647616	-1.99529	0	0.000769262
gabaergic synapse	32	-0.63521	-1.9763	0	0.000955287
protein digestion and absorption	23	-0.675359	-1.97361	0	0.000954372
breast cancer	86	-0.5215	-1.96696	0	0.00102787
pi3k akt signaling pathway	186	-0.471259	-1.93862	0	0.00198285
cushing syndrome	87	-0.516138	-1.92159	0	0.00230114
basal cell carcinoma	35	-0.597254	-1.91249	0	0.00245614
hippo signaling pathway	107	-0.492244	-1.88871	0	0.00297846
bile secretion	24	-0.644476	-1.88004	0.00160256	0.00323149
gastric cancer	90	-0.501062	-1.87793	0	0.00321798
leukocyte transendothelial migration	61	-0.524838	-1.85294	0	0.00427037
relaxin signaling pathway	76	-0.500177	-1.84443	0	0.00465299
hypertrophic cardiomyopathy	32	-0.575983	-1.81821	0.00294551	0.00690185
micrornas in cancer	125	-0.462938	-1.80883	0	0.00766568
pathways in cancer	307	-0.417346	-1.80605	0	0.00755373
cortisol synthesis and secretion	25	-0.604705	-1.78681	0.00301205	0.00902977
gap junction	48	-0.519822	-1.78137	0.00278164	0.00924165
hepatocellular carcinoma	117	-0.458548	-1.77363	0	0.00957747
small cell lung cancer	71	-0.484532	-1.76841	0	0.0100508
abc transporters	19	-0.630243	-1.74443	0.00157729	0.0129923
arrhythmogenic right ventricular cardiomyopathy	31	-0.55743	-1.72126	0.00742942	0.0161039
mannose type o glycan biosynthesis	16	-0.641659	-1.71995	0.0159744	0.0156606
rap1 signaling pathway	112	-0.443381	-1.71991	0	0.0151861
ppar signaling pathway	34	-0.542798	-1.71638	0.0058309	0.0152559
thyroid hormone signaling pathway	84	-0.456184	-1.7071	0	0.0167016
camp signaling pathway	82	-0.455192	-1.7004	0.00132275	0.0176644
pancreatic secretion	32	-0.545847	-1.68469	0.0109375	0.0206931
bacterial invasion of epithelial cells	61	-0.468719	-1.68355	0.00544959	0.0205062
salivary secretion	29	-0.552961	-1.68067	0.0058651	0.0206693
growth hormone synthesis, secretion and action	70	-0.465516	-1.6757	0.00265604	0.0212225
human papillomavirus infection	216	-0.400511	-1.67195	0	0.0214204
th17 cell differentiation	59	-0.47244	-1.66475	0.00266312	0.0226652
adherens junction	74	-0.463025	-1.66452	0.00265252	0.0221381
cholinergic synapse	48	-0.490742	-1.65909	0.00824176	0.0228648
notch signaling pathway	47	-0.494685	-1.64956	0.0071736	0.0246237
parathyroid hormone synthesis, secretion and action	67	-0.451663	-1.63873	0.00136799	0.0266776
axon guidance	105	-0.422365	-1.63307	0.00255754	0.0275901
hippo signaling pathway multiple species	22	-0.568845	-1.62755	0.00592593	0.0289084
efferocytosis	101	-0.424909	-1.62089	0.00127065	0.0303098
other types of o glycan biosynthesis	29	-0.528939	-1.61952	0.0208955	0.0300714
insulin resistance	72	-0.443196	-1.61729	0.00945946	0.0302625
th1 and th2 cell differentiation	44	-0.48608	-1.60613	0.00722543	0.0331394
human cytomegalovirus infection	146	-0.394933	-1.60096	0	0.0341586
lysine degradation	50	-0.459442	-1.58754	0.0145773	0.0377743
glutamatergic synapse	48	-0.462633	-1.57757	0.0131004	0.0408851
bladder cancer	34	-0.495851	-1.57467	0.0229008	0.0411697
thyroid hormone synthesis	33	-0.4964	-1.56567	0.0162242	0.0441092
chronic myeloid leukemia	68	-0.433443	-1.56512	0.00790514	0.0436888
calcium signaling pathway	88	-0.408716	-1.55676	0.00524934	0.0466319
aldosterone synthesis and secretion	41	-0.47438	-1.55652	0.021097	0.0459192
insulin secretion	32	-0.499782	-1.54862	0.0280112	0.049043
prostate cancer	72	-0.425818	-1.54745	0.00802139	0.0487064
tight junction	116	-0.397301	-1.54275	0.0025	0.049937
age rage signaling pathway in diabetic complications	61	-0.437237	-1.53994	0.00550206	0.0503414
aldosterone regulated sodium reabsorption	19	-0.550866	-1.53873	0.0262346	0.0501952
regulation of actin cytoskeleton	136	-0.389693	-1.5372	0.00124844	0.0501847
hedgehog signaling pathway	34	-0.487844	-1.53414	0.0295858	0.0511393
regulation of lipolysis in adipocytes	22	-0.526924	-1.51306	0.0306748	0.0611491
ampk signaling pathway	88	-0.401976	-1.50582	0.0102041	0.0640844
cgmp pkg signaling pathway	73	-0.411551	-1.50232	0.0141388	0.0650139
longevity regulating pathway	66	-0.415526	-1.50023	0.0201884	0.065328
circadian entrainment	35	-0.461282	-1.49279	0.0298954	0.0680561
viral myocarditis	30	-0.476315	-1.48437	0.037464	0.0720239
neuroactive ligand receptor interaction	49	-0.428869	-1.47394	0.0392157	0.0770498
human t cell leukemia virus 1 infection	158	-0.368364	-1.47096	0.00831354	0.0776911
hepatitis b	117	-0.363607	-1.4295	0.016109	0.10366
transcriptional misregulation in cancer	98	-0.363477	-1.38379	0.0395778	0.138152
mapk signaling pathway	181	-0.319684	-1.31002	0.0492958	0.198392
herpes simplex virus 1 infection	321	-0.289345	-1.25909	0.036105	0.239155

## Sheet: Table S9
Table S9: SLC17A6/SLC17A7 expression across cell types (scRNA-seq)
Gene	CellType	AverageExpression	PercentExpressed	Sample ID
SLC17A7	CD8 T cell	0.00465431	0.0264831	P1
SLC17A7	B cell	0.00315987	0.0650618	P1
SLC17A7	Fibroblast	0.0273808	4.80082	P1
SLC17A7	Macrophage	0.00383109	0.251889	P1
SLC17A7	Epithelial	0.0012953	0.309119	P1
SLC17A7	Monocyte	0	0	P1
SLC17A7	DC	0.0138069	1.33333	P1
SLC17A7	CD4 T cell	0	0	P1
SLC17A7	Endothelial	0.00263628	0.177936	P1
SLC17A7	Neutrophil	0.0948137	10	P1
SLC17A7	NK	0	0	P1
SLC17A6	CD8 T cell	0	0	P1
SLC17A6	B cell	0	0	P1
SLC17A6	Fibroblast	0	0	P1
SLC17A6	Macrophage	0	0	P1
SLC17A6	Epithelial	0	0	P1
SLC17A6	Monocyte	0	0	P1
SLC17A6	DC	0	0	P1
SLC17A6	CD4 T cell	0	0	P1
SLC17A6	Endothelial	0	0	P1
SLC17A6	Neutrophil	0	0	P1
SLC17A6	NK	0	0	P1
SLC17A7	CD8 T cell	0.000570542	0.0183486	P2
SLC17A7	B cell	0	0	P2
SLC17A7	Fibroblast	0.00907407	1.5873	P2
SLC17A7	Macrophage	0.000763451	0.0570451	P2
SLC17A7	Epithelial	0	0	P2
SLC17A7	Monocyte	0	0	P2
SLC17A7	DC	0.00327648	0.660066	P2
SLC17A7	CD4 T cell	0	0	P2
SLC17A7	Endothelial	0.00163003	0.628931	P2
SLC17A7	Neutrophil	0	0	P2
SLC17A7	NK	0	0	P2
SLC17A6	CD8 T cell	0	0	P2
SLC17A6	B cell	0	0	P2
SLC17A6	Fibroblast	0	0	P2
SLC17A6	Macrophage	0	0	P2
SLC17A6	Epithelial	0	0	P2
SLC17A6	Monocyte	0	0	P2
SLC17A6	DC	0	0	P2
SLC17A6	CD4 T cell	0	0	P2
SLC17A6	Endothelial	0	0	P2
SLC17A6	Neutrophil	0	0	P2
SLC17A6	NK	0	0	P2
SLC17A7	CD8 T cell	0	0	P3
SLC17A7	B cell	0	0	P3
SLC17A7	Fibroblast	0.0668988	4.26844	P3
SLC17A7	Macrophage	0.000508064	0.0401929	P3
SLC17A7	Epithelial	0.00617523	0.242131	P3
SLC17A7	Monocyte	0.00342645	1.31579	P3
SLC17A7	DC	0	0	P3
SLC17A7	CD4 T cell	0	0	P3
SLC17A7	Endothelial	0.00523585	0.505051	P3
SLC17A7	Neutrophil	0	0	P3
SLC17A7	NK	0	0	P3
SLC17A6	CD8 T cell	0	0	P3
SLC17A6	B cell	0	0	P3
SLC17A6	Fibroblast	0	0	P3
SLC17A6	Macrophage	0	0	P3
SLC17A6	Epithelial	0	0	P3
SLC17A6	Monocyte	0	0	P3
SLC17A6	DC	0	0	P3
SLC17A6	CD4 T cell	0	0	P3
SLC17A6	Endothelial	0	0	P3
SLC17A6	Neutrophil	0	0	P3
SLC17A6	NK	0	0	P3
SLC17A7	CD8 T cell	0	0	P4
SLC17A7	B cell	0	0	P4
SLC17A7	Fibroblast	0.0208261	0.94086	P4
SLC17A7	Macrophage	0.000330215	0.0384172	P4
SLC17A7	Epithelial	0.000449956	0.0224618	P4
SLC17A7	Monocyte	0.00171666	0.145138	P4
SLC17A7	DC	0.00269049	0.306748	P4
SLC17A7	CD4 T cell	0	0	P4
SLC17A7	Endothelial	0	0	P4
SLC17A7	Neutrophil	0.00256137	0.769231	P4
SLC17A7	NK	0	0	P4
SLC17A6	CD8 T cell	0	0	P4
SLC17A6	B cell	0	0	P4
SLC17A6	Fibroblast	0	0	P4
SLC17A6	Macrophage	0	0	P4
SLC17A6	Epithelial	0	0	P4
SLC17A6	Monocyte	0	0	P4
SLC17A6	DC	0	0	P4
SLC17A6	CD4 T cell	0	0	P4
SLC17A6	Endothelial	0	0	P4
SLC17A6	Neutrophil	0	0	P4
SLC17A6	NK	0	0	P4
SLC17A7	CD8 T cell	0.00472758	0.0276091	P5
SLC17A7	B cell	0	0	P5
SLC17A7	Fibroblast	0.065272	5.2819	P5
SLC17A7	Macrophage	0.00088892	0.153374	P5
SLC17A7	Epithelial	0.0722204	1.17647	P5
SLC17A7	Monocyte	0	0	P5
SLC17A7	DC	0	0	P5
SLC17A7	CD4 T cell	0	0	P5
SLC17A7	Endothelial	0.00529697	0.45045	P5
SLC17A7	Neutrophil	0	0	P5
SLC17A7	NK	0	0	P5
SLC17A6	CD8 T cell	0	0	P5
SLC17A6	B cell	0	0	P5
SLC17A6	Fibroblast	0	0	P5
SLC17A6	Macrophage	0	0	P5
SLC17A6	Epithelial	0	0	P5
SLC17A6	Monocyte	0	0	P5
SLC17A6	DC	0	0	P5
SLC17A6	CD4 T cell	0	0	P5
SLC17A6	Endothelial	0	0	P5
SLC17A6	Neutrophil	0	0	P5
SLC17A6	NK	0	0	P5
Gene	CellType	Mean_AverageExpression	Mean_PercentExpressed	Sample_Count
SLC17A7	B cell	0.000631975	0.0130124	5
SLC17A7	CD4 T cell	0	0	5
SLC17A7	CD8 T cell	0.00199049	0.0144881	5
SLC17A7	DC	0.00395478	0.46003	5
SLC17A7	Endothelial	0.00295983	0.352474	5
SLC17A7	Epithelial	0.0160282	0.350036	5
SLC17A7	Fibroblast	0.0378903	3.37586	5
SLC17A7	Macrophage	0.00126435	0.108184	5
SLC17A7	Monocyte	0.00102862	0.292185	5
SLC17A7	Neutrophil	0.019475	2.15385	5
SLC17A7	NK	0	0	5
SLC17A6	CD8 T cell	0	0	5
SLC17A6	B cell	0	0	5
SLC17A6	Fibroblast	0	0	5
SLC17A6	Macrophage	0	0	5
SLC17A6	Epithelial	0	0	5
SLC17A6	Monocyte	0	0	5
SLC17A6	DC	0	0	5
SLC17A6	CD4 T cell	0	0	5
SLC17A6	Endothelial	0	0	5
SLC17A6	Neutrophil	0	0	5
SLC17A6	NK	0	0	5

## Sheet: Table S10
Table S10: Clinical and pathological information of single-cell samples.
Patient ID	Age (years)	Sex	Specimen Site
P1	72	Male	Omental metastases
P2	25	Female	Abdominal wall metastases
P3	37	Female	Omental metastases
P4	68	Male	Abdominal wall metastases
P5	79	Female	Abdominal wall metastases

## Sheet: Table S11
Table S11: Sample Information of Patient-Derived Gastric Cancer Peritoneal Metastasis Organoids
Number	Sex (Female or Male)	Age (>65 or ≤65)	GRIA2 Expression (High or Low)
1	Female	>65	High
2	Female	≤65	High
3	Female	>65	High
4	Female	>65	Low
5	Male	>65	Low
6	Female	>65	Low

## Sheet: Table S12
Table S12: Clinical and Pathological Characteristics of Samples for GRIA2 Expression Analysis
Number	Sex (Female or Male)	Age (>65 or ≤65)	Lauren Type (Intestinal，Diffuse or Mix)	Time (Months)	Status (Death=1, Live=0)	GRIA2 Expression (High or Low)
1	Male	≤65	Diffuse	4	1	High
2	Male	>65	Intestinal	18	1	High
3	Female	≤65	Diffuse	8	1	High
4	Female	≤65	Diffuse	5	0	High
5	Female	>65	Diffuse	4	1	High
6	Female	>65	Diffuse	5	0	High
7	Female	≤65	Diffuse	6	0	High
8	Female	>65	Intestinal	12	0	High
9	Female	>65	Diffuse	6	0	High
10	Male	>65	Diffuse	7	0	High
11	Female	>65	Mixed	2	0	High
12	Female	>65	Intestinal	21	1	High
13	Male	≤65	Diffuse	11	0	High
14	Female	≤65	Diffuse	6	0	High
15	Female	≤65	Diffuse	4	0	High
16	Male	>65	Diffuse	5	0	High
17	Male	≤65	Mixed	2	1	High
18	Female	>65	Diffuse	5	0	High
19	Female	≤65	Diffuse	4	1	High
20	Female	≤65	Diffuse	5	1	High
21	Female	≤65	Diffuse	6	0	High
22	Male	≤65	Mixed	3	0	High
23	Male	>65	Mixed	3	1	High
24	Female	≤65	Mixed	4	1	High
25	Female	≤65	Diffuse	5	1	High
26	Female	>65	Diffuse	9	1	High
27	Female	>65	Diffuse	6	0	High
28	Female	>65	Diffuse	5	0	High
29	Female	≤65	Diffuse	5	0	High
30	Female	>65	Mixed	2	1	High
31	Male	≤65	Diffuse	6	1	High
32	Male	>65	Mixed	4	0	High
33	Female	≤65	Mixed	2	0	High
34	Female	>65	Intestinal	18	1	High
35	Male	>65	Intestinal	20	0	High
36	Male	>65	Intestinal	10	1	High
37	Female	≤65	Mixed	2	1	High
38	Female	≤65	Mixed	1	1	High
39	Female	>65	Diffuse	7	0	High
40	Female	≤65	Intestinal	7	0	Low
41	Female	>65	Diffuse	5	1	Low
42	Female	>65	Diffuse	8	1	Low
43	Female	≤65	Mixed	3	0	Low
44	Male	≤65	Diffuse	29	1	Low
45	Male	≤65	Mixed	6	0	Low
46	Female	>65	Intestinal	13	0	Low
47	Male	≤65	Intestinal	7	0	Low
48	Male	≤65	Intestinal	9	0	Low
49	Female	≤65	Intestinal	10	0	Low
50	Male	>65	Diffuse	6	0	Low
51	Female	>65	Diffuse	35	1	Low

## Sheet: Table S13
Table S13: Summary of all in vivo mouse experiments, including mouse strains, animal age and sex, sample sizes for each experimental group, and cell lines used
Figure	Experiment	Mouse Strain	Age	Sex	Groups	n/group	Cell Line
Fig.1A	CRISPR Screening	BALB/c nude	5-6	Male	3 (MKN74-GeCKO)	12	MKN74-GeCKO library
Fig.1E-G	GRIA2 KO validation (MKN74)	BALB/c nude	5-6	Male	3 (sgCtrl, sgGRIA2-1, sgGRIA2-2)	6	MKN74-Luc (sgCtrl/sgGRIA2)
Fig.S1I-K	GRIA2 KO validation (MKN45)	BALB/c nude	5-6	Male	3 (sgCtrl, sgGRIA2-1, sgGRIA2-2)	6	MKN45-Luc (sgCtrl/sgGRIA2)
Fig.1H-J	GRIA2 OE validation (YTN16)	C57BL/6J	5-6	Male	2 (Vector, oeGRIA2)	6	YTN16-Luc (Vector/oeGRIA2)
Fig.5H-I	Drug treatment (MKN74)	BALB/c nude	5-6	Male	3 (Vehicle, NBQX, Selurampanel)	6	MKN74-Luc
Fig.5H-I	Drug treatment ( MKN45)	BALB/c nude	5-6	Male	3 (Vehicle, NBQX, Selurampanel)	6	MKN45-Luc
Fig.5J	PDOX drug treatment (GRIA2-high)	NKG	6	Female	3(Vehicle, NBQX, Selurampanel)	6	PDO-GRIA2-high-Luc
Fig.5J	PDOX drug treatment (GRIA2-low)	NKG	6	2 Female, 1 Male	3 (Vehicle, NBQX, Selurampanel)	6	PDO-GRIA2-low-Luc
Fig.6L	CAF-glutamate study (WT mice)	Fsp1-CreERT2/Rosa26LSL-TdTomato	8-10	Male	2 (Vector, oeGRIA2)	6	SLC17A7+/+/Fsp1-CreERT2/Rosa26LSL-TdTomato
Fig.6L	CAF-glutamate study (CKO mice)	SLC17A7fl/fl/Fsp1-CreERT2/Rosa26LSL-TdTomato	8-10	Male	2 (Vector, oeGRIA2)	6	YTN16-Luc (Vector/oeGRIA2)
